# Supplementary material for: The G119S Acetylcholinesterase (Ace-1) Target Site Mutation Confers Carbamate Resistance in the Major Malaria Vector Anopheles gambiae from Cameroon: A Challenge for the Coming IRS Implementation
Source: Genes (Basel). 2019 Oct 11;10(10):790. doi: 10.3390/genes10100790 (PMC6826778; doi:10.3390/genes10100790)
Supplement: Supplementary file 1 [file genes-10-00790-s001.zip]

Archive with 4 entries (4 files):
- File S1.docx
- File S2_alignement direct sequencing.fas
- File S3_ alignement _ACE 1 cloning.fas
- File S4.docx
