# Supplementary material for: The G119S Acetylcholinesterase (Ace-1) Target Site Mutation Confers Carbamate Resistance in the Major Malaria Vector Anopheles gambiae from Cameroon: A Challenge for the Coming IRS Implementation
Source: Genes (Basel). 2019 Oct 11;10(10):790. doi: 10.3390/genes10100790 (PMC6826778; doi:10.3390/genes10100790)
Supplement: Supplementary file 1 [file genes-10-00790-s001.zip › File S2_alignement direct sequencing.fas]

>Kisumu 
AACGCACTTTACCCCCACGCACACGCACCGGCAGACGCGAACGACAACGATCCGCTGGTG
GTCAACACGGATAAGGGGCGCATCCGCGGCATTACGGTCGATGCGCCCAGCGGCAAGAAG
GTGGACGTGTGGCTCGGCATTCCCTACGCCCAGCCGCCGGTCGGGCCGCTACGGTTCCGT
CATCCGCGGCCGGCCGAAAAGTGGACCGGCGTGCTGAACACGACCACACCGCCCAACAGC
TGCGTGCAGATCGTGGACACCGTGTTCGGCGACTTCCCGGGCGCGACCATGTGGAACCCG
AACACGCCCCTGTCCGAGGACTGTCTGTACATTAACGTGGTGGCACCGCGACCCCGGCCC
AAGAATGCGGCCGTCATGCTGTGGATCTTCGGCGGCGGCTTCTACTCCGGCACCGCCACC
CTGGACGTGTACGACCACCGGGCGCTTGCGTCGGAGGAGAACGTGATCGTGGTGTCGCTG
CAGTACCGCGTGGCCAGTCTGGGCTTCCTGTTTCTCGGCACCCCGGAAGCGCCGGGCAAT
GCGGGACTGTTCGATCAGAACCTTGCGCTACGGTAGGTGTCTTTGCATGTGTGAATGAGG
GTATAGTATTCTAACGAGGTGCTCTTCTTCCCATCACTTCTTGGGAGTCAGCTGGGTGCG
GGACAACATTCACCGGTTCGGTGGCGATCCGTCGCGTGTGACACT
>TOGO
AACGCACTTTACCCCCACGCACACGCACCGGCAGACGCGAACGACAACGATCCGCTGGTG
GTCAACACGGATAAGGGGCGCATCCGCGGCATTACGGTCGATGCGCCCAGCGGCAAGAAG
GTGGACGTGTGGCTCGGCATTCCCTACGCCCAGCCGCCGGTCGGGCCGCTACGGTTCCGT
CATCCGCGGCCGGCCGAAAAGTGGACCGGCGTGCTGAACACGACCACACCGCCCAACAGC
TGCGTGCAGATCGTGGACACCGTGTTCGGCGACTTCCCGGGCGCGACCATGTGGAACCCG
AACACGCCCCTGTCCGAGGACTGTCTGTACATTAACGTGGTGGCACCGCGGCCCCGGCCC
AAGAATGCGGCCGTCATGCTGTGGATCTTCGGCGGCAGCTTCTACTCCGGCACCGCCACC
CTGGACGTGTACGACCACCGGGCGCTTGCGTCGGAGGAGAACGTGATCGTGGTGTCGCTG
CAGTACCGCGTGGCCAGTCTGGGCTTCCTGTTTCTCGGCACCCCCGAAGCGCCGGGCAAT
GCGGGACTGTTCGATCAGAACCTTGCGCTACGGTAGGTGTCTTTGCGTGTGTGTCTGTAG
TTATAGTATTCTAACGAGGTGCTCTTCTTCCCATCACTTCTTGGGAGTCAGCTGGGTGCG
GGACAACATTCACCGGTTCGGTGGTGATCCGTCGCGCGTGACACT
>GHANA
AACGCACTTTACCCCCACGCACACGCACCGGCAGACGCGAACGACAACGATCCGCTGGTG
GTCAACACGGATAAGGGGCGCATCCGCGGCATTACGGTCGATGCGCCCAGCGGCAAGAAG
GTGGACGTGTGGCTCGGCATTCCCTACGCCCAGCCGCCGGTCGGGCCGCTACGGTTCCGT
CATCCGCGGCCGGCCGAAAAGTGGACCGGCGTGCTGAACACGACCACACCGCCCAACAGC
TGCGTGCAGATCGTGGACACCGTGTTCGGCGACTTCCCGGGCGCGACCATGTGGAACCCG
AACACGCCCCTGTCCGAGGACTGTCTGTACATTAACGTGGTGGCACCGCGGCCCCGGCCC
AAGAATGCGGCCGTCATGCTGTGGATCTTCGGCGGCAGCTTCTACTCCGGCACCGCCACC
CTGGACGTGTACGACCACCGGGCGCTTGCGTCGGAGGAGAACGTGATCGTGGTGTCGCTG
CAGTACCGCGTGGCCAGTCTGGGCTTCCTGTTTCTCGGCACCCCCGAAGCGCCGGGCAAT
GCGGGACTGTTCGATCAGAACCTTGCGCTACGGTAGGTGTCTTTGCGTGTGTGTCTGTAG
TTATAGTATTCTAACGAGGTGCTCTTCTTCCCATCACTTCTTGGGAGTCAGCTGGGTGCG
GGACAACATTCACCGGTTCGGTGGTGATCCGTCGCGCGTGACACT
>Alive_1
AACGCACTTTACCCCCACGCACACGCACCGGCAGACGCGAACGACAACGATCCGCTGGTG
GTCAACACGGATAAGGGGCGCATCCGCGGCATTACGGTCGATGCGCCCAGCGGCAAGAAG
GTGGACGTGTGGCTCGGCATTCCCTACGCCCAGCCKCCGGTCGGGCCGCTACGGTTCCGT
CATCCGCGGCCGGCCGAAAAGTGGACCGGCGTGCTGAACACGACCACACCGCCCAACAGC
TGCGTGCAGATCGTGGACACCGTGTTCGGCGACTTCCCGGGCGCGACCATGTGGAACCCG
AACACGCCCCTGTCCGAGGACTGTCTGTACATTAACGTGGTGGCACCGCGRCCCCGGCCC
AAGAATGCGGCCGTCATGCTGTGGATCTTCGGCGGCRGCTTCTACTCCGGCACCGCCACC
CTGGACGTGTACGACCACCGGGCGCTTGCGTCGGAGGAGAACGTGATCGTGGTGTCGCTG
CAGTACCGCGTGGCCAGYCTGGGCTTCCTGTTTCTCGGCACCCCSGAAGCGCCGGGCAAT
GCGGGACTGTTCGATCAGAACCTTGCGCTACGGTAGGTGTCTTTGCRTGTGTGWMTGWRG
KTATAGTATTCTAACGAGGTGCTCTTCTTCCCATCACTTCTTGGGAGTCAGCTGGGTGCG
GGACAACATTCACCGGTTCGGTGGTGATCCGTCGCGCGTGACACT
>Alive_2
AACGCACTTTACCCCCACGCACACGCACCGGCAGACGCGAACGACAACGATCCGCTGGTG
GTCAACACGGATAAGGGGCGCATCCGCGGCATTACGGTCGATGCGCCCAGCGGCAAGAAG
GTGGACGTGTGGCTCGGCATTCCCTACGCSCAGCCGCCGGTCGGGCCGCTACGGTTCCGT
CATCCGCGGCCGGCCGAAAAGTGGACCGGCGTGCTGAACACGACCACACCGCCCAACAGC
TGCGTGCAGATCGTGGACACCGTGTTCGGCGACTTCCCGGGCGCGACCATGTGGAACCCG
AACACGCCCCTGTCCGAGGACTGTCTGTACATTAACGTGGTGGCACCGCGRCCCCGGCCC
AAGAATGCGGCCGTCATGCTGTGGATCTTCGGCGGCAGCTTCTACTCCGGCACCGCCACC
CTGGACGTGTACGACCACCGGGCGCTTGCGTCGGAGGAGAACGTGATCGTGGTGTCGCTG
CAGTACCGCGTGGCCAGTCTGGGCTTCCTGTTTCTCGGCACCCCSGAAGCGCCGGGCAAT
GCGGGACTGTTCGATCAGAACCTTGCGCTACGGTAGGTGTCTTTGCGTGTGTGTCTGTAG
TTATAGTATTCTAACGAGGTGCTCTTCTTCCCATCACTTCTTGGGAGTCAGCTGGGTGCG
GGACAACATTCACCGGTTCGGTGGTGATCCGTCGCGCGTGACACT
>Alive_3
AACGCACTTTACCCCCACGCACACGCACCGGCAGACGCGAACGACAACGATCCGCTGGTG
GTCAACACGGATAAGGGGCGCATCCGCGGCATTACGGTCGATGCGCCCAGCGGCAAGAAG
GTGGACGTGTGGCTCGGCATTCCCTACGCCCAGCCGCCGGTCGGGCCGCTACGGTTCCGT
CATCCGCGGCCGGCCGAAAAGTGGACCGGCGTGCTGAACACGACCACACCGCCCAACAGC
TGCGTGCAGATCGTGGACACCGTGTTCGGCGACTTCCCGGGCGCGACCATGTGGAACCCG
AACACGCCCCTGTCCGAGGACTGTCTGTACATTAACGTGGTGGCACCGCGGCCCCGGCCC
AAGAATGCGGCCGTCATGCTGTGGATCTTCGGCGGCAGCTTCTACTCCGGCACCGCCACC
CTGGACGTGTACGACCACCGGGCGCTTGCGTCGGAGGAGAACGTGATCGTGGTGTCGCTG
CAGTACCGCGTGGCCAGTCTGGGCTTCCTGTTTCTCGGCACCCCCGAAGCGCCGGGCAAT
GCGGGACTGTTCGATCAGAACCTTGCGCTACGGTAGGTGTCTTTGCGTGTGTGTCTGTAG
TTATAGTATTCTAACGAGGTGCTCTTCTTCCCATCACTTCTTGGGAGTCAGCTGGGTGCG
GGACAACATTCACCGGTTCGGTGGTGATCCGTCGCGCGTGACACT
>Alive_4
AACGCACTTTACCCCCACGCACACGCACCGGCAGACGCGAACGACAACGATCCGCTGGTG
GTCAACACGGATAAGGGGCGCATCCGCGGCATTACGGTCGATGCGCCCAGCGGCAAGAAG
GTGGACGTGTGGCTCGGCATTCCCTACGCCCAGCCGCCGGTCGGGCCGCTACGGTTCCGT
CATCCGCGGCCGGCCGAAAAGTGGACCGGCGTGCTGAACACGACCACACCGCCCAACAGC
TGCGTGCAGATCGTGGACACCGTGTTCGGCGACTTCCCGGGCGCGACCATGTGGAACCCG
AACACGCCCCTGTCCGAGGACTGTCTGTACATTAACGTGGTGGCACCGCGRCCCCGGCCC
AAGAATGCGGCCGTCATGCTGTGGATCTTCGGCGGCAGCTTCTACTCCGGCACCGCCACC
CTGGACGTGTACGACCACCGGGCGCTTGCGTCGGAGGAGAACGTGATCGTGGTGTCGCTG
CAGTACCGCGTGGCCAGTCTGGGCTTCCTGTTTCTCGGCACCCCSGAAGCGCCGGGCAAT
GCGGGACTGTTCGATCAGAACCTTGCGCTACGGTAGGTGTCTTTGCgTGTGTGTCTGTAG
TTATAGTATTCTAACGAGGTGCTCTTCTTCCCATCACTTCTTGGGAGTCAGCTGGGTGCG
GGACAACATTCACCGGTTCGGTGGTGATCCGTCGCGYGTGACACT
>Alive_5
AACGCACTTTACCCCCACGCACACGCACCGGCAGACGCGAACGACAACGATCCGCTGGTG
GTCAACACGGATAAGGGGCGCATCCGCGGCATTACGGTCGATGCGCCCAGCGGCAAGAAG
GTGGACGTGTGGCTCGGCATTCCCTACGCCCAGCCGCCGGTCGGGCCGCTACGGTTCCGT
CATCCGCGGCCGGCCGAAAAGTGGACCGGCGTGCTGAACACGACCACACCGCCCAACAGC
TGCGTGCAGATCGTGGACACCGTGTTCGGCGACTTCCCGGGCGCGACCATGTGGAACCCG
AACACGCCCCTGTCCGAGGACTGTCTGTACATTAACGTGGTGGCACCGCGGCCCCGGCCC
AAGAATGCGGCCGTCATGCTGTGGATCTTCGGCGGCAGCTTCTACTCCGGCACCGCCACC
CTGGACGTGTACGACCACCGGGCGCTTGCGTCGGAGGAGAACGTGATCGTGGTGTCGCTG
CAGTACCGCGTGGCCAGTCTGGGCTTCCTGTTTCTCGGCACCCCCGAAGCGCCGGGCAAT
GCGGGACTGTTCGATCAGAACCTTGCGCTACGGTAGGTGTCTTTGCGTGTGTGTCTGTAG
TTATAGTATTCTAACGAGGTGCTCTTCTTCCCATCACTTCTTGGGAGTCAGCTGGGTGCG
GGACAACATTCACCGGTTCGGTGGTGATCCGTCGCGCGTGACACT
>Alive_6
AACGCACTTTACCCCCACRCACACGCACCGGCAGACGCGAACGACAACGATCCGCTGGTG
GTCAACACGGATAAGGGGCGCATCCGCGGCATTACGGTCGATGCGCCCAGCGGCAAGAAG
GTGGACGTGTGGCTCGGCATTCCCTACGCSCAGCCGCCGGTCGGRCCGCTACGGTTCCGT
CATCCGCGGCCGGCCGAAAAGTGGACCGGCGTGCTGAACACGACCACACCGCCCAACAGC
TGCGTGCAGATCGTGGACACCGTGTTCGGCGACTTCCCGGGCGCGACCATGTGGAACCCG
AACACGCCCCTGTCCGAGGACTGTCTGTACATTAACGTGGTGGCACCGCGACCCCGGCCC
AAGAATGCGGCCGTCATGCTGTGGATCTTCGGCGGCGGCTTCTACTCCGGCACCGCCACC
CTGGACGTGTACGACCACCGGGCGCTTGCGTCGGAGGAGAACGTGATCGTGGTGTCGCTG
CAGTACCGCGTGGCCAGTCTGGGCTTCCTGTTTCTCGGCACCCCGGAAGCGCCGGGCAAT
GCGGGACTGTTCGATCAGAACCTTGCGCTACGGTAGGTGTCTTTGCATGTGTGAATGAGA
GTATAGTATTCTAACGAGGTGCTCTTCTTCCCATCACTTCTTGGGAGTCAGCTGGGTGCG
GGACAACATTCACCGGTTCGGTGGCGATCCGTCGCGTGTGACACT
>Alive_7
AACGCACTTTACCCCCACGCACACGCACCGGCAGACGCGAACGACAAYGATCCGCTGGTG
GTCAACACGGATAAGGGGCGCATCCGCGGCATTACGGTCGATGCGCCCAGCGGCAAGAAG
GTGGACGTGTGGCTCGGCATTCCCTACGCCCAGCCGCCGGTCGGGCCGCTACGGTTCCGT
CATCCGCGGCCGGCCGAAAAGTGGACCGGCGTGCTGAACACGACCACACCGCCCAACAGC
TGCGTGCAGATCGTGGACACCGTGTTCGGCGACTTCCCGGGCGCGACCATGTGGAACCCG
AACACGCCCCTGTCCGAGGACTGTCTGTACATTAACGTGGTGGCACCGCGGCCCCGGCCC
AAGAATGCGGCCGTCATGCTGTGGATCTTCGGCGGCRGSTTCTACTCCGGCACCGCCACC
CTGGACGTGTACGACCACCGGGCGCTTGCGTCGGAGGAGAACGTGATCGTGGTGTCGCTG
CAGTACCGCGTGGCCAGTCTGGGCTTCCTGTTTCTCGGCACCCCSGAAGCGCCGGGCAAT
GCGGGACTGTTCGATCAGAACCTTGCGCTACGGTAGGTGTCTTTGCRTGTGTGWMTGTAG
KTATAGTATTCTAACGAGGTGCTCTTCTTCCCATCACTTCTTGGGAGTCAGCTGGGTGCG
GGACAACATTCACCGGTTCGGTGGTGATCCGTCGCGCGTGACACT
>Alive_8
AACGCACTTTACMCCCACGCACACGCACCGGCAGACGCGAACGACAACGATCCGCTGGTG
GTCAACACGGATAAGGGGCGCATCCGCGGCATTACGGTCGATGCGCCCAGCGGCAAGAAG
GTGGACGTGTGGCTCGGCATTCCCTACGCCCAGCCKCCGGTCGGSCCGCTACGRTTCCGT
CATCCGCGGCCGGCCGAAAAGTGGACCGGCGTGCTGAACACGACCACACCGCCCAACAGC
TGCGTGCAGATCGTGGACACCGTGTTCGGCGACTTCCCGGGCGCGACCATGTGGAACCCG
AACACGCCCCTGTCCGAGGACTGTCTGTACATTAACGTGGTGGCACCGCGRCCCCGGCCC
AAGAATGCGGCCGTCATGCTGTGGATCTTCGGCGGCGGCTTCTACTCCGGCACCGCCACC
CTGGACGTGTACGACCACCGGGCGCTTGCGTCGGAGGAGAACGTGATCGTGGTGTCGCTG
CAGTACCGCGTGGCCAGTCTGGGCTTCCTGTTTCTCGGCACCCCGGAAGCGCCGGGCAAT
GCGGGACTGTTCGATCAGAACCTTGCGCTACGGTAGGTGTCTYTGCATGKGTGAATGAGG
STWTAGTATTCTAACGAGGTGCTCTTCTTCCCATCACTTCTYGGGAGTCAGCTGGGTGCG
GGACAACATTCACCGGTTCGGTGGTGATCCGTCGCGTGTGACACT
>Dead_1
AACGCACTTTACCCCCACGCACACGCACCGGCAGACGCGAACGACAACGATCCGCTGGTG
GTCAACACGGATAAGGGGCGCATCCGCGGCATTACGGTCGATGCGCCCAGCGGCAAGAAG
GTGGACGTGTGGCTCGGCATTCCCTACGCSCAGCCGCCGGTCGGGCCGCTACGGTTCCGT
CATCCGCGGCCGGCCGAAAAGTGGACCGGCGTGCTGAACACGACCACACCGCCCAACAGC
TGCGTGCAGATCGTGGACACCGTGTTCGGCGACTTCCCGGGCGCGACCATGTGGAACCCG
AACACGCCCCTGTCCGAGGACTGTCTGTACATTAACGTGGTGGCACCGCGACCCCGGCCC
AAGAATGCGGCCGTCATGCTGTGGATCTTCGGCGGCGGCTTCTACTCCGGCACCGCCACC
CTGGACGTGTACGACCACCGGGCGCTTGCGTCGGAGGAGAACGTGATCGTGGTGTCGCTG
CAGTACCGCGTGGCCAGTCTGGGCTTCCTGTTTCTCGGCACCCCGGAAGCGCCGGGCAAT
GCGGGACTGTTCGATCAGAACCTTGCGCTACGGTAGGTGTCTTTGCATGTGTGAATGAGG
GTATAGTATTCTAACGAGGTGCTCTTCTTCCCATCACTTCTTGGGAGTCAGCTGGGTGCG
GGACAACATTCACCGGTTCGGTGGCGATCCGTCGCGTGTGACACT
>Dead_2
AACGCACTTTACCCCCACGCACACGCACCGGCAGACGCGAACGACAACGATCCGCTGGTG
GTCAACACGGATAAGGGGCGCATCCGCGGCATTACGGTCGATGCGCCCAGCGGCAAGAAG
GTGGACGTGTGGCTCGGCATTCCCTACGCSCAGCCGCCGGTCGGGCCGCTACGGTTCCGT
CATCCGCGGCCGGCCGAAAAGTGGACCGGCGTGCTGAACACGACCACACCGCCCAACAGC
TGCGTGCAGATCGTGGACACCGTGTTCGGCGACTTCCCGGGCGCGACCATGTGGAACCCG
AACACGCCCCTGTCCGAGGACTGTCTGTACATTAACGTGGTGGCACCGCGACCCCGGCCC
AAGAATGCGGCCGTCATGCTGTGGATCTTCGGCGGCGGCTTCTACTCCGGCACCGCCACC
CTGGACGTGTACGACCACCGGGCGCTTGCGTCGGAGGAGAACGTGATCGTGGTGTCGCTG
CAGTACCGCGTGGCCAGTCTGGGCTTCCTGTTTCTCGGCACCCCGGAAGCGCCGGGCAAT
GCGGGACTGTTCGATCAGAACCTTGCGCTACGGTAGGTGTCTTTGCATGTGTGAATGAGR
GTATAGTATTCTAACGAGGTGCTCTTCTTCCCATCACTTCTTGGGAGTCAGCTGGGTGCG
GGACAACATTCACCGGTTCGGTGGCGATCCGTCGCGTGTGACACT
>Dead_3
AACGCACTTTACCCCCACGCACACGCACCGGCAGACGCGAACGACAACGATCCGCTGGTG
GTCAACACGGATAAGGGGCGCATCCGCGGCATTACGGTCGATGCGCCCAGCGGCAAGAAG
GTGGACGTGTGGCTCGGCATTCCCTACGCCCAGCCGCCGGTCGGGCCGCTACGGTTCCGT
CATCCGCGGCCGGCCGAAAAGTGGACCGGCGTGCTGAACACGACCACACCGCCCAACAGC
TGCGTGCAGATCGTGGACACCGTGTTCGGCGACTTCCCGGGCGCGACCATGTGGAACCCG
AACACGCCCCTGTCCGAGGACTGTCTGTACATTAACGTGGTGGCACCGCGACCCCGGCCC
AAGAATGCGGCCGTCATGCTGTGGATCTTCGGCGGCGGCTTCTACTCCGGCACCGCCACC
CTGGACGTGTACGACCACCGGGCGCTTGCGTCGGAGGAGAACGTGATCGTGGTGTCGCTG
CAGTACCGCGTGGCCAGTCTGGGCTTCCTGTTTCTCGGCACCCCGGAAGCGCCGGGCAAT
GCGGGACTGTTCGATCAGAACCTTGCGCTACGGTAGGTGTCTTTGCATGTGTGAATGAGG
GTATAGTATTCTAACGAGGTGCTCTTCTTCCCATCACTTCTTGGGAGTCAGCTGGGTGCG
GGACAACATTCACCGGTTCGGTGGCGATCCGTCGCGTGTGACACT
>Dead_4
AACGCACTTTACCCCCACGCACACGCACCGGCAGACGCGAACGACAACGATCCGCTGGTG
GTCAACACGGATAAGGGGCGCATCCGCGGCATTACGGTCGATGCGCCCAGCGGCAAGAAG
GTGGACGTGTGGCTCGGCATTCCCTACGCGCAGCCGCCGGTCGGGCCGCTACGGTTCCGT
CATCCGCGGCCGGCCGAAAAGTGGACCGGCGTGCTGAACACGACCACACCGCCCAACAGC
TGCGTGCAGATCGTGGACACCGTGTTCGGCGACTTCCCGGGCGCGACCATGTGGAACCCG
AACACGCCCCTGTCCGAGGACTGTCTGTACATTAACGTGGTGGCACCGCGACCCCGGCCC
AAGAATGCGGCCGTCATGCTGTGGATCTTCGGCGGCGGCTTCTACTCCGGCACCGCCACC
CTGGACGTGTACGACCACCGGGCGCTTGCGTCGGAGGAGAACGTGATCGTGGTGTCGCTG
CAGTACCGCGTGGCCAGTCTGGGCTTCCTGTTTCTCGGCACCCCGGAAGCGCCGGGCAAT
GCGGGACTGTTCGATCAGAACCTTGCGCTACGGTAGGTGTCTTTGCATGTGTGAATGAGG
GTATAGTATTCTAACGAGGTGCTCTTCTTCCCATCACTTCTTGGGAGTCAGCTGGGTGCG
GGACAACATTCACCGGTTCGGTGGCGATCCGTCGCGTGTGACACT
>Dead_5
AACGCACTTTACCCCCACGCACACGCACCGGCAGACGCGAACGACAACGATCCGCTGGTG
GTCAACACGGATAAGGGGCGCATCCGCGGCATTACGGTCGATGCGCCCAGCGGCAAGAAG
GTGGACGTGTGGCTCGGCATTCCCTACGCGCAGCCGCCGGTCGGGCCGCTACGGTTCCGT
CATCCGCGGCCGGCCGAAAAGTGGACCGGCGTGCTGAACACGACCACACCGCCCAACAGC
TGCGTGCAGATCGTGGACACCGTGTTCGGCGACTTCCCGGGCGCGACCATGTGGAACCCG
AACACGCCCCTGTCCGAGGACTGTCTGTACATTAACGTGGTGGCACCGCGACCCCGGCCC
AAGAATGCGGCCGTCATGCTGTGGATCTTCGGCGGCGGCTTCTACTCCGGCACCGCCACC
CTGGACGTGTACGACCACCGGGCGCTTGCGTCGGAGGAGAACGTGATCGTGGTGTCGCTG
CAGTACCGCGTGGCCAGTCTGGGCTTCCTGTTTCTCGGCACCCCGGAAGCGCCGGGCAAT
GCGGGACTGTTCGATCAGAACCTTGCGCTACGGTAGGTGTCTTTGCATGTGTGAATGAGG
GTATAGTATTCTAACGAGGTGCTCTTCTTCCCATCACTTCTTGGGAGTCAGCTGGGTGCG
GGACAACATTCACCGGTTCGGTGGCGATCCGTCGCGTGTGACACT
>Dead_6
AACGCACTTTACCCCCACGCACACGCACCGGCAGACGCGAACGACAACGATCCGCTGGTG
GTCAACACGGATAAGGGGCGCATCCGCGGCATTACGGTCGATGCGCCCAGCGGCAAGAAG
GTGGACGTGTGGCTCGGCATTCCCTACGCSCAGCCGCCGGTCGGGCCGCTACGGTTCCGT
CATCCGCGGCCGGCCGAAAAGTGGACCGGCGTGCTGAACACGACCACACCGCCCAACAGC
TGCGTGCAGATCGTGGACACCGTGTTCGGCGACTTCCCGGGCGCGACCATGTGGAACCCG
AACACGCCCCTGTCCGAGGACTGTCTGTACATTAACGTGGTGGCACCGCGACCCCGGCCC
AAGAATGCGGCCGTCATGCTGTGGATCTTCGGCGGCGGCTTCTACTCCGGCACCGCCACC
CTGGACGTGTACGACCACCGGGCGCTTGCGTCGGAGGAGAACGTGATCGTGGTGTCGCTG
CAGTACCGCGTGGCCAGTCTGGGCTTCCTGTTTCTCGGCACCCCGGAAGCGCCGGGCAAT
GCGGGACTGTTCGATCAGAACCTTGCGCTACGGTAGGTGTCTTTGCATGTGTGAATGAGR
GTATAGTATTCTAACGAGGTGCTCTTCTTCCCATCACTTCTTGGGAGTCAGCTGGGTGCG
GGACAACATTCACCGGTTCGGTGGCGATCCGTCGCGTGTGACACT
>Dead_7
AACGCACTTTACCCCCACGCACACGCACCGGCAGACGCGAACGACAACGATCCGCTGGTG
GTCAACACGGATAAGGGGCGCATCCGCGGCATTACGGTCGATGCGCCCAGCGGCAAGAAG
GTGGACGTGTGGCTCGGCATTCCCTACGCGCAGCCGCCGGTCGGGCCGCTACGGTTCCGT
CATCCGCGGCCGGCCGAAAAGTGGACCGGCGTGCTGAACACGACCACACCGCCCAACAGC
TGCGTGCAGATCGTGGACACCGTGTTCGGCGACTTCCCGGGCGCGACCATGTGGAACCCG
AACACGCCCCTGTCCGAGGACTGTCTGTACATTAACGTGGTGGCACCGCGACCCCGGCCC
AAGAATGCGGCCGTCATGCTGTGGATCTTCGGCGGCGGCTTCTACTCCGGCACCGCCACC
CTGGACGTGTACGACCACCGGGCGCTTGCGTCGGAGGAGAACGTGATCGTGGTGTCGCTG
CAGTACCGCGTGGCCAGTCTGGGCTTCCTGTTTCTCGGCACCCCGGAAGCGCCGGGCAAT
GCGGGACTGTTCGATCAGAACCTTGCGCTACGGTAGGTGTCTTTGCATGTGTGAATGAGG
GTATAGTATTCTAACGAGGTGCTCTTCTTCCCATCACTTCTTGGGAGTCAGCTGGGTGCG
GGACAACATTCACCGGTTCGGTGGCGATCCGTCGCGTGTGACACT
>Dead_8
AACGCACTTTACCCCCACGCACACGCACCGGCAGACGCGAACGACAACGATCCGCTGGTG
GTCAACACGGATAAGGGGCGCATCCGCGGCATTACGGTCGATGCGCCCAGCGGCAAGAAG
GTGGACGTGTGGCTCGGCATTCCCTACGCCCAGCCGCCGGTCGGGCCGCTACGGTTCCGT
CATCCGCGGCCGGCCGAAAAGTGGACCGGCGTGCTGAACACGACCACACCGCCCAACAGC
TGCGTGCAGATCGTGGACACCGTGTTCGGCGACTTCCCGGGCGCGACCATGTGGAACCCG
AACACGCCCCTGTCCGAGGACTGTCTGTACATTAACGTGGTGGCACCGCGACCCCGGCCC
AAGAATGCGGCCGTCATGCTGTGGATCTTCGGCGGCGGCTTCTACTCCGGCACCGCCACC
CTGGACGTGTACGACCACCGGGCGCTTGCGTCGGAGGAGAACGTGATCGTGGTGTCGCTG
CAGTACCGCGTGGCCAGTCTGGGCTTCCTGTTTCTCGGCACCCCGGAAGCGCCGGGCAAT
GCGGGACTGTTCGATCAGAACCTTGCGCTACGGTAGGTGTCTTTGCATGTGTGAATGAGA
RTATAGTATTCTAACGAGGTGCTCTTCTTCCCATCACTTCTTGGGAGTCAGCTGGGTGCG
GGACAACATTCACCGGTTCGGTGGCGATCCGTCGCGTGTGACACT
>Fo_1
AACGCACTTTACCCCCACGCACACGCACCGGCAGACGCGAACGACAACGATCCGCTGGTG
GTCAACACGGATAAGGGGCGCATCCGCGGCATTACGGTCGATGCGCCCAGCGGCAAGAAG
GTGGACGTGTGGCTCGGCATTCCCTACGCCCAGCCGCCGGTCGGGCCGCTACGGTTCCGT
CATCCGCGGCCGGCCGAAAAGTGGACCGGCGTGCTGAACACGACCACACCGCCCAACAGC
TGCGTGCAGATCGTGGACACCGTGTTCGGCGACTTCCCGGGCGCGACCATGTGGAACCCG
AACACGCCCCTGTCCGAGGACTGTCTGTACATTAACGTGGTGGCACCGCGGCCCCGGCCC
AAGAATGCGGCCGTCATGCTGTGGATCTTCGGCGGCAGCTTCTACTCCGGCACCGCCACC
CTGGACGTGTACGACCACCGGGCGCTTGCGTCGGAGGAGAACGTGATCGTGGTGTCGCTG
CAGTACCGCGTGGCCAGTCTGGGCTTCCTGTTTCTCGGCACCCCCGAAGCGCCGGGCAAT
GCGGGACTGTTCGATCAGAACCTTGCGCTACGGTAGGTGTCTTTGCGTGTGTGTCTGTAG
TTATAGTATTCTAACGAGGTGCTCTTCTTCCCATCACTTCTTGGGAGTCAGCTGGGTGCG
GGACAACATTCACCGGTTCGGTGGTGATCCGTCGCGCGTGACAYT
>Fo_2
AACGCACTTTACCCCCACGCACACGCACCGGCAGACGCGAACGACAACGATCCGCTGGTG
GTCAACACGGATAAGGGGCGCATCCGCGGCATTACGGTCGATGCGCCCAGCGGCAAGAAG
GTGGACGTGTGGCTCGGCATTCCCTACGCCCAGCCGCCGGTCGGGCCGCTACGGTTCCGT
CATCCGCGGCCGGCCGAAAAGTGGACCGGCGTGCTGAACACGACCACACCGCCCAACAGC
TGCGTGCAGATCGTGGACACCGTGTTCGGCGACTTCCCGGGCGCGACCATGTGGAACCCG
AACACGCCCCTGTCCGAGGACTGTCTGTACATTAACGTGGTGGCACCGCGGCCCCGGCCC
AAGAATGCGGCCGTCATGCTGTGGATCTTCGGCGGCAGCTTCTACTCCGGCACCGCCACC
CTGGACGTGTACGACCACCGGGCGCTTGCGTCGGAGGAGAACGTGATCGTGGTGTCGCTG
CAGTACCGCGTGGCCAGTCTGGGCTTCCTGTTTCTCGGCACCCCCGAAGCGCCGGGCAAT
GCGGGACTGTTCGATCAGAACCTTGCGCTACGGTAGGTGTCTTTGCGTGTGTGTCTGTAG
TTATAGTATTCTAACGAGGTGCTCTTCTTCCCATCACTTCTTGGGAGTCAGCTGGGTGCG
GGACAACATTCACCGGTTCGGTGGTGATCCGTCGCGCGTGACACT
>Fo_3
AACGCACTTTACCCCCACGCACACGCACCGGCAGACGCGAACGACAACGATCCGCTGGTG
GTCAACACGGATAAGGGGCGCATCCGCGGCATTACGGTCGATGCGCCCAGCGGCAAGAAG
GTGGACGTGTGGCTCGGCATTCCCTACGCCCAGCCGCCGGTCGGGCCGCTACGGTTCCGT
CATCCGCGGCCGGCCGAAAAGTGGACCGGCGTGCTGAACACGACCACACCGCCCAACAGC
TGCGTGCAGATCGTGGACACCGTGTTCGGCGACTTCCCGGGCGCGACCATGTGGAACCCG
AACACGCCCCTGTCCGAGGACTGTCTGTACATTAACGTGGTGGCACCGCGGCCCCGGCCC
AAGAATGCGGCCGTCATGCTGTGGATCTTCGGCGGCAGCTTCTACTCCGGCACCGCCACC
CTGGACGTGTACGACCACCGGGCGCTTGCGTCGGAGGAGAACGTGATCGTGGTGTCGCTG
CAGTACCGCGTGGCCAGTCTGGGCTTCCTGTTTCTCGGCACCCCCGAAGCGCCGGGCAAT
GCGGGACTGTTCGATCAGAACCTTGCGCTACGGTAGGTGTCTTTGCGTGTGTGTCTGTAG
TTATAGTATTCTAACGAGGTGCTCTTCTTCCCATCACTTCTTGGGAGTCAGCTGGGTGCG
GGACAACATTCACCGGTTCGGTGGTGATCCGTCGCGCGTGACACT
>Fo_4
AACGCACTTTACCCCCACGCACACGCACCGGCAGACGCGAACGACAACGATCCGCTGGTG
GTCAACACGGATAAGGGGCGCATCCGCGGCATTACGGTCGATGCGCCCAGCGGCAAGAAG
GTGGACGTGTGGCTCGGCATTCCCTACGCCCAGCCGCCGGTCGGGCCGCTACGGTTCCGT
CATCCGCGGCCGGCCGAAAAGTGGACCGGCGTGCTGAACACGACCACACCGCCCAACAGC
TGCGTGCAGATCGTGGACACCGTGTTCGGCGACTTCCCGGGCGCGACCATGTGGAACCCG
AACACGCCCCTGTCCGAGGACTGTCTGTACATTAACGTGGTGGCACCGCGGCCCCGGCCC
AAGAATGCGGCCGTCATGCTGTGGATCTTCGGCGGCAGCTTCTACTCCGGCACCGCCACC
CTGGACGTGTACGACCACCGGGCGCTTGCGTCGGAGGAGAACGTGATCGTGGTGTCGCTG
CAGTACCGCGTGGCCAGTCTGGGCTTCCTGTTTCTCGGCACCCCCGAAGCGCCGGGCAAT
GCGGGACTGTTCGATCAGAACCTTGCGCTACGGTAGGTGTCTTTGCGTGTGTGTCTGTAG
TTATAGTATTCTAACGAGGTGCTCTTCTTCCCATCACTTCTTGGGAGTCAGCTGGGTGCG
GGACAACATTCACCGGTTCGGTGGTGATCCGTCGCGCGTGACACT
>Fo_5
AACGCACTTTACMCCCACGCACACGCACCGGCAGACGCGAACGACAACGATCCGCTGGTG
GTCAACACGGATAAGGGGCGCATCCGCGGCATTACGGTCGATGCGCCCAGCGGCAAGAAG
GTGGACGTGTGGCTCGGCATTCCCTACGCSCAGCCKCCGGTCGGSCCGCTACGRTTCCGT
CATCCGCGGCCGGCCGAAAAGTGGACCGGCGTGCTGAACACGACCACACCGCCCAACAGC
TGCGTGCAGATCGTGGACACCGTGTTCGGCGACTTCCCGGGCGCGACCATGTGGAACCCG
AACACGCCCCTSTCCGAGGACTGTCTGTACATTAACGTGGTGGCACCGCGACCCCGGCCC
AAGAATGCGGCCGTCATGCTGTGGATCTTCGGCGGCGGCTTCTACTCCGGCACCGCCACC
CTGGACGTGTACGACCACCGGGCGCTTGCRTCGGAGGAGAACGTGATCGTGGTGTCGCTG
CAGTACCGCGTGGCCAGTCTGGGCTTCCTGTTTCTCGGCACCCCGGAAGCGCCGGGCAAT
GCGGGACTGTTCGATCAGAACCTTGCGCTACGGTAGGTGTCTYTGCATGKGTGAATGAGG
STATAGTATTCTAACGAGGTGCTCTTCTTCCCATCACTTCTYGGGAGTCAGYTGGGTGCG
GGACAACATTCACCGGTTCGGTGGTGATCCGTCGCGTGTGACACT
>Fo_6
AACGCACTTTACCCCCACGCACACGCACCGGCAGACGCGAACGACAACGATCCGCTGGTG
GTCAACACGGATAAGGGGCGCATCCGCGGCATTACGGTCGATGCGCCCAGCGGCAAGAAG
GTGGACGTGTGGCTCGGCATTCCCTACGCCCAGCCGCCGGTCGGGCCGCTACGGTTCCGT
CATCCGCGGCCGGCCGAAAAGTGGACCGGCGTGCTGAACACGACCACACCGCCCAACAGC
TGCGTGCAGATCGTGGACACCGTGTTCGGCGACTTCCCGGGCGCGACCATGTGGAACCCG
AACACGCCCCTGTCCGAGGACTGTCTGTACATTAACGTGGTGGCACCGCGGCCCCGGCCC
AAGAATGCGGCCGTCATGCTGTGGATCTTCGGCGGCAGCTTCTACTCCGGCACCGCCACC
CTGGACGTGTACGACCACCGGGCGCTTGCGTCGGAGGAGAACGTGATCGTGGTGTCGCTG
CAGTACCGCGTGGCCAGTCTGGGCTTCCTGTTTCTCGGCACCCCCGAAGCGCCGGGCAAT
GCGGGACTGTTCGATCAGAACCTTGCGCTACGGTAGGTGTCTTTGCGTGTGTGTCTGTAG
TTATAGTATTCTAACGAGGTGCTCTTCTTCCCATCACTTCTTGGGAGTCAGCTGGGTGCG
GGACAACATTCACCGGTTCGGTGGTGATCCGTCGCGCGTGACACT
>Fo_7
AACGCACTTTACCCCCACGCACACGCACCGGCAGACGCGAACGACAACGATCCGCTGGTG
GTCAACACGGATAAGGGGCGCATCCGCGGCATTACGGTCGATGCGCCCAGCGGCAAGAAG
GTGGACGTGTGGCTCGGSATTCCCTACGCSCAGCCRCCGGTCGGGCCGCTACGGTTCCGT
CATCCGCGGCCGGCCGAAAAGTGGACCGGCGTGCTGAACACGACCACACCGCCCAACAGC
TGCGTGCAGATCGTGGACACCGTGTTCGGCGACTTCCCGGGCGCGACCATGTGGAACCCG
AACACGCCCCTSTCCGAGGACTGTCTGTACATTAACGTGGTGGCACCGCGRCCCCGGCCC
AAGAATGCGGCCGTCATGCTGTGGATCTTCGGCGGCGGCTTCTACTCCGGCACCGCCACC
CTGGACGTGTACGACCACCGGGCGCTTGCGTCGGAGGAGAACGTGATCGTGGTGTCGCTG
CAGTACCGCGTGGCCAGTCTGGGCTTCCTGTTTCTCGGCACCCCGGAAGCGCCGGGCAAT
GCGGGACTGTTCGATCAGAACCTTGCGCTACGGTAGGTGTCTTTGCATGTGTGAATGAGG
GTATAGTATTCTAACGAGGTGCTCTTCTTCCCATCACTTCTTGGGAGTCAGCTGGGTGCG
GGACAACATTCACCGGTTCGGTGGCGATCCGTCGCGTGTGACACT
>Fo_8
AACGCACTTTACCCCCACGCACACGCACCGGCAGACGCGAACGACAACGATCCGCTGGTG
GTCAACACGGATAAGGGGCGCATCCGCGGCATTACGGTCGATGCGCCCAGCGGCAAGAAG
GTGGACGTGTGGCTCGGCATTCCCTACGCGCAGCCGCCGGTCGGGCCGCTACGGTTCCGT
CATCCGCGGCCGGCCGAAAAGTGGACCGGCGTGCTGAACACGACCACACCGCCCAACAGC
TGCGTGCAGATCGTGGACACCGTGTTCGGCGACTTCCCGGGCGCGACCATGTGGAACCCG
AACACGCCCCTGTCCGAGGACTGTCTGTACATTAACGTGGTGGCACCGCGACCCCGGCCC
AAGAATGCGGCCGTCATGCTGTGGATCTTCGGCGGCGGCTTCTACTCCGGCACCGCCACC
CTGGACGTGTACGACCACCGGGCGCTTGCGTCGGAGGAGAACGTGATCGTKGTGTCGCTG
CAGTACCGCGTGGCCAGTCTGGGCTTCCTGTTTCTCGGCACCCCGGAAGCGCCGGGCAAT
GCGGGACTGTTCGATCAGAACCTTGCGCTACGGTAGGTGTCWTTGCATGTGTGAATGAGG
GTATAGTATTCTAACGAGGTGCTCTTCTTCCCATCACTTCTTGGGAGTCAGCTGGGTGCG
GGACAACATTCACCGGTTCGGTGGTGATCCGTCGCGTGTGACACT
>Fo_9
AACGCACTTTACCCCCACGCACACGCACCGGCAGACGCGAACGACAACGATCCGCTGGTG
GTCAACACGGATAAGGGGCGCATCCGCGGCATTACGGTCGATGCGCCCAGCGGCAAGAAG
GTGGACGTGTGGCTCGGCATTCCCTACGCCCAGCCGCCGGTCGGGCCGCTACGGTTCCGT
CATCCGCGGCCGGCCGAAAAGTGGACCGGCGTGCTGAACACGACCACACCGCCCAACAGC
TGCGTGCAGATCGTGGACACCGTGTTCGGCGACTTCCCGGGCGCGACCATGTGGAACCCG
AACACGCCCCTGTCCGAGGACTGTCTGTACATTAACGTGGTGGCACCGCGGCCCCGGCCC
AAGAATGCGGCCGTCATGCTGTGGATCTTCGGCGGCAGCTTCTACTCCGGCACCGCCACC
CTGGACGTGTACGACCACCGGGCGCTTGCGTCGGAGGAGAACGTGATCGTGGTGTCGCTG
CAGTACCGCGTGGCCAGTCTGGGCTTCCTGTTTCTCGGCACCCCSGAAGCGCCGGGCAAT
GCGGGACTGTTCGATCAGAACCTTGCGCTACGGTAGGTGTCTTTGCRTGTGTGTMTGTAG
KTATAGTATTCTAACGAGGTGCTCTTCTTCCCATCACTTCTTGGGAGTCAGCTGGGTGCG
GGACAACATTCACCGGTTCGGTGGTGATCCGTCGCGCGTGACACT
>Fo_10
AACGCACTTTACCCCCACGCACACGCACCGGCAGACGCGAACGACAACGATCCGCTGGTG
GTCAACACGGATAAGGGGCGCATCCGCGGCATTACGGTCGATGCGCCCAGCGGCAAGAAG
GTGGACGTGTGGCTCGGCATTCCCTACGCCCAGCCGCCGGTCGGGCCGCTACGGTTCCGT
CATCCGCGGCCGGCCGAAAAGTGGACCGGCGTGCTGAACACGACCACACCGCCMAACAGC
TGCGTGCAGATCGTGGACACCGTGTTCGGCGACTTCCCGGGCGCGACCATGTGGAACCCG
AACACGCCCCTGTCCGAGGACTGTCTGTACATTAACGTGGTGGCACCGCGRCCCCGGCCC
AAGAATGCGGCCGTCATGCTGTGGATCTTCGGCGGCRGCTTCTACTCCGGCACCGCCACC
CTGGACGTGTACGACCACCGGGCGCTTGCGTCGGAGGAGAACGTGATCGTGGTGTCGCTG
CAGTACCGCGTGGCCAGTCTGGGCTTCCTGTTTCTCGGCACCCCSGAAGCGCCGGGCAAT
GCGGGACTGTTCGATCAGAACCTTGCGCTACGGTAGGTGTCTTTGCRTGTGTGWMTGWRG
KTATAGTATTCTAACGAGGTGCTCTTCTTCCCATCACTTCTTGGGAGTCAGCTGGGTGCG
GGACAACATTCACCGGTTCGGTGGTGATCCGTCGCGCGTGACACT
>Fo_11
AACGCACTTTACCCCCACGCACACGCACCGGCAGACGCGAACGACAACGATCCGCTGGTG
GTCAACACGGATAAGGGGCGCATCCGCGGCATTACGGTCGATGCGCCCAGCGGCAAGAAG
GTGGACGTGTGGCTCGGCATTCCCTACGCSCAGCCGCCGGTCGGGCCGCTACGGTTCCGT
CATCCGCGGCCGGCCGAAAAGTGGACCGGCGTGCTGAACACGACCACACCGCCCAACAGC
TGCGTGCAGATCGTGGACACCGTGTTCGGCGACTTCCCGGGCGCGACCATGTGGAACCCG
AACACGCCCCTGTCCGAGGACTGTCTGTACATTAACGTGGTGGCACCGCGRCCCCGGCCC
AAGAATGCGGCCGTCATGCTGTGGATCTTCGGCGGCAGCTTCTACTCCGGCACCGCCACC
CTGGACGTGTACGACCACCGGGCGCTTGCGTCGGAGGAGAACGTGATCGTGGTGTCGCTG
CAGTACCGCGTGGCCAGTCTGGGCTTCCTGTTTCTCGGCACCCCSGAAGCGCCGGGCAAT
GCGGGACTGTTCGATCAGAACCTTGCGCTACGGTAGGTGTCTTTGCGTGTGTGTCTGTAG
TTATAGTATTCTAACGAGGTGCTCTTCTTCCCATCACTTCTTGGGAGTCAGCTGGGTGCG
GGACAACATTCARCGGTTCGGTGGTGATCCGTCGCGCGTGACACT
>Fo_12
AAYGCACTTTACCCCCACGCACACGCACCGGCAGACGCGAACGACAACGATCCGCTGGTG
GTCAACACGGATAAGGGGCGCATCCGCGGCATTACGGTCGATGCGCCCAGCGGCAAGAAG
GTGGACGTGTGGCTCGGCATTCCCTACGCCCAGCCGCCGGTCGGGCCGCTACGGTTCCGT
CATCCGCGGCCGGCCGAAAAGTGGACCGGCGTGCTGAACACGACCACACCGCCCAACAGC
TGCGTGCAGATCGTGGACACCGTGTTCGGCGACTTCCCGGGCGCGACCATGTGGAACCCG
AACACGCCCCTGTCCGAGGACTGTCTGTACATTAACGTGGTGGCACCGCGGCCCCGGCCC
AAGAATGCGGCCGTCATGCTGTGGATCTTCGGCGGCRGCTTCTACTCCGGCACCGCCACC
CTGGACGTGTACGACCACCGGGCGCTTGCGTCGGAGGAGAACGTGATCGTGGTGTCGCTG
CAGTACCGCGTGGCCAGTCTGGGCTTCCTGTTTCTCGGCACCCCSGAAGCGCCGGGCAAT
GCGGGACTGTTCGATCAGAACCTTGCGCTACGGTAGGTGTCTTTGCRTGTGTGWMTGWRG
YTATAGTATTCTAACGAGGTGCTCTTCTTCCCATCACTTCTTGGGAGTCAGCTGGGTGCG
GGACAACATTCACCGGTTCGGTGGTGATCCGTCGCGCGTGACACT
