# Supplementary material for: The G119S Acetylcholinesterase (Ace-1) Target Site Mutation Confers Carbamate Resistance in the Major Malaria Vector Anopheles gambiae from Cameroon: A Challenge for the Coming IRS Implementation
Source: Genes (Basel). 2019 Oct 11;10(10):790. doi: 10.3390/genes10100790 (PMC6826778; doi:10.3390/genes10100790)
Supplement: Supplementary file 1 [file genes-10-00790-s001.zip › File S3_ alignement _ACE 1 cloning.fas]

>Kisumu
GGTCACGGTGAGTCCGTACGAATTATAGATGCCGAGTTGGGCACGCTCGAGCATGTCCCA
CAGTGGAGCAACGCCGCGGCGACGCGGCCTGACGAGGCGCGAGTCAAACTCGGGTAAGTA
CGCGATTGGAAGTGGGGGGACGTTTACCCTACCGTGTACTACTACAACGCACTTTACCCC
CACGCACACGCACCGGCAGACGCGAACGACAACGATCCGCTGGTGGTCAACACGGATAAG
GGGCGCATCCGCGGCATTACGGTCGATGCGCCCAGCGGCAAGAAGGTGGACGTGTGGCTC
GGCATTCCCTACGCCCAGCCGCCGGTCGGGCCGCTACGTTCCGTCATCCGCGGCCGCCGA
AAAGTGGACCGGCGTGCTGAACACGACCACACCGCCCAACAGCTGCGTGCAGATCGTGGA
CACCGTGTTCGGCGACTTCCCGGGCGCGACCATGTGGAACCCGAACACGCCCCTGTCCGA
GGACTGTCTGTACATTAACGTGGTGGCACCGCGACCCCGGCCCAAGAATGCGGCCGTCAT
GCTGTGGATCTTCGGCGGCGGCTTCTACTCCGGCACCGCCACCCTGGACGTGTACGACCA
CCGGGCGCTTGCGTCGGAGGAGAACGTGATCGTGGTGTCGCTGCAGTACCGCGTGGCCAG
TCTGGGCTTCCTGTTTCTCGGCACCCCGGAAGCGCCGGGCAATGCGGGACTGTTCGATCA
GAACCTTGCGCTACGGTAGGTGTCTTTGCATGTGTGAATGAGGGTATAGTATTCTAACGA
GGTGCTCTTCTTCCCATCACTTCTTGGGAGTCAGCTGGGTGCGGGACAACATTCACCGGT
TCGGTGGCGATCCGTCGCGTGTGACACTGTTCGGCGAGAGTGCCGGTGCCGTCTCGGTGT
CGCTGCATCTGCTGTCCGCCCTATC
>Ben_A1_3
GGTCACGGTGAGTCCGTACGAATTATAGATGCCGAGTTGGGCACGCTCGAGCATGTCCCA
CAGTGGAGCAACGCCGCGGCGACGCGGTCTGACGAGGCGCGAGTCAAACTCGGGTAAGTA
CGCGATTGGAAGTGGGGGGACGTTTACCCTACCGTGTACTACTACAACGCACTTTACCCC
CACGCACACGCACCGGCAGACGCGAACGACAACGATCCGCTGGTGGTCAACACGGATAAG
GGGCGCATCCGCGGCATTACGGTCGATGCGCCCAGCGGCAAGAAGGTGGACGTGTGGCTC
GGCATTCCCTACGCCCAGCCTCCGGTCGGCCCGCTACATTCCGTCATCCGCGGCCGCCGA
AAAGTGGACCGGCGTGCTGAACACGACCACACCGCCCAACAGCTGCGTGCAGATCGTGGA
CACCGTGTTCGGCGACTTCCCGGGCGCGACCATGTGGAACCCGAACACGCCCCTGTCCGA
GGACTGTCTGTACATTAACGTGGTGGCACCGCGACCCCGGCCCAAGAATGCGGCCGTCAT
GCTGTGGATCTTCGGCGGCAGCTTCTACTCCGGCACCGCCACCCTGGACGTGTACGACCA
CCGGGCGCTTGCGTCGGAGGAGAACGTGATCGTGGTGTCGCTGCAGTACCGCGTGGCCAG
TCTGGGCTTCCTGTTTCTCGGCACCCCCGAAGCGCCGGGCAATGCGGGACTGTTCGATCA
GAACCTTGCGCTACGGTAGGTGTCTTTGCATGTGTGAATGAGGGTATAGTATTCTAACGA
GGTGCTCTTCTTCCCATCACTTCTTGGGAGTCAGCTGGGTGCGGGACAACATTCACCGGT
TCGGTGGCGATCCGTCGCGTGTGACACTGTTCGGCGAGAGTGCCGGTGCCGTCTCGGTGT
CGCTGCATCTGCTGTCCGCCCTATC
>Ben_A1_4
GGTCACGGTGAGTCCGTACGAATTATAGATGCCGAGTTGGGCACGCTCGAGCATGTCCCA
CAGTGGAGCAACGCCGCGGCGACGCGGCCTGACGAGGCGCGACTCAAACTCGGGTAAGTA
CGCGATTGGAAGTGGGGGGACGTTTACCCTACCGTGTACTACTACAACGCACTTTACCCC
CACGCACACGCACCGGCAGACGCGAACGACAACGATCCGCTGGTGGTCAACACGGATAAG
GGGCGCATCCGCGGCATTACGGTCGATGCGCCCAGCGGCAAGAAGGTGGACGTGTGGCTC
GGCATTCCCTACGCCCAGCCTCCGGTCGGCCCGCTACATTCCGTCATCCGCGGCCGCCGA
AAAGTGGACCGGCGTGCTGAACACGACCACACCGCCCAACAGCTGCGTGCAGATCGTGGA
CACCGTGTTCGGCGACTTCCCGGGCGCGACCATGTGGAACCCGAACACGCCCCTGTCCGA
GGACTGTCTGTACATTAACGTGGTGGCACCGCGACCCCGGCCCAAGAATGCGGCCGTCAT
GCTGTGGATCTTCGGCGGCGGCTTCTACTCCGGCACCGCCACCCTGGACGTGTACGACCA
CCGGGCGCTTGCGTCGGAGGAGAACGTGATCGTGGTGTCGCTGCAGTACCGCGTGGCCAG
TCTGGGCTTCCTGTTTCTCGGCACCCCGGAAGCGCCGGGCAATGCGGGACTGTTCGATCA
GAACCTTGCGCTACGGTAGGTGTCTTTGCATGTGTGAATGAGGTTATAGTATTCTAACGA
GGTGCTCTTCTTCCCATCCCTTCTTGGGAGTCAGCTGCGTGCGGGACAACATTCACCGGT
TCGGTGGCGATCCGTCGCGTGTGACACTGTTCGGCGAGAGTGCCGGTGCCGTCTCGGTGT
CGCTGCATcTGCTGTCCGCCCTATC
>Ben_A1_5
GGTCACGGTGAGTCCGTACGAATTATAGATGCCGAGTTGGGCACGCTCGAGCATGTCCCA
CAGTGGAGCAACGCCGCGGCGACGCGGTCTGACGAGGCGCGAGTCAAACTCGGGTAAGTA
CGCGATTGGAAGTGGGGGGACGTTTACCCTACCGTGTACTACTACAACGCACTTTACCCC
CACGCACACGCACCGGCAGACGCGAACGACAACGATCCGCTGGTGGTCAACACGGATAAG
GGGCGCATCCGCGGCATTACGGTCGATGCGCCCAGCGGCAAGAAGGTGGACGTGTGGCTC
GGCATTCCCTACGCCCAGCCGCCGGTCGGGCCGCTACGTTCCGTCATCCGCGGCCGCCGA
AAAGTGGACCGGCGTGCTGAACACGACCACACCGCCCAACAGCTGCGTGCAGATCGTGGA
CACCGTGTTCGGCGACTTCCCGGGCGCGACCATGTGGAACCCGAACACGCCCCTGTCCGA
GGACTGTCTGTACATTAACGTGGTGGCACCGCGGCCCCGGCCCAAGAATGCGGCCGTCAT
GCTGTGGATCTTCGGCGGCAGCTTCTACTCCGGCACCGCCACCCTGGACGTGTACGACCA
CCGGGCGCTTGCGTCGGAGGAGAACGTGATCGTGGTGTCGCTGCAGTACCGCGTGGCCAG
TCTGGGCTTCCTGTTTCTCGGCACCCCGGAAGCGCCGGGCAATGCGGGACTGTTCGATCA
GAACCTTGCGCTACGGTAGGTGTCTTTGCATGTGTGAATGAGGGTATAGTATTCTAACGA
GGTGCTCTTCTTCCCATCACTTCTTGGGAGTCAGCTGGGTGCGGGACAACATTCACCGGT
TCGGTGGTGATCCGTCGCGCGTGACACTGTTCGGCGAGAGTGCCGGTGCCGTCTCGGTGT
CGCTGCATCTGCTGTCCGCCCTATC
>Ben_A4_1
GGTCACGGTGAGTCCGTACGAATTATAGATGCCGAGTTGGGCACGCTCGAGCATGTCCCA
CAGTGGAGCAACGCCGCGGCGACGCGGTCTGACGAGGCGCGAGTCAAACTCGGGTAAGTA
CGCGATTGGAAGTGGGGGGACGTTTACCCTACCGTGTACTACTACAACGCACTTTACCCC
CACGCACACGCACCGGCAGACGCGAACGACAACGATCCGCTGGTGGTCAACACGGATAAG
GGGCGCATCCGCGGCATTACGGTCGATGCGCCCAGCGGCAAGAAGGTGGACGTGTGGCTC
GGCATTCCCTACGCCCAGCCGCCGGTCGGGCCGCTACGTTCCGTCATCCGCGGCCGCCGA
AAAGTGGACCGGCGTGCTGAACACGACCACACCGCCCAACAGCTGCGTGCAGATCGTGGA
CACCGTGTTCGGCGACTTCCCGGGCGCGACCATGTGGAACCCGAACACGCCCCTGTCCGA
GGACTGTCTGTACATTAACGTGGTGGCACCGCGGCCCCGGCCCAAGAATGCGGCCGTCAT
GCTGTGGATCTTCGGCGGCAGCTTCTACTCCGGCACCGCCACCCTGGACGTGTACGACCA
CCGGGCGCTTGCGTCGGAGGAGAACGTGATCGTGGTGTCGCTGCAGTACCGCGTGGCCAG
TCTGGGCTTCCTGTTTCTCGGCACCCCCGAAGCGCCGGGCAATGCGGGACTGTTCGATCA
GAACCTTGCGCTACGGTAGGTGTCTTTGCGTGTGTGTCTGTAGTTATAGTATTCTAACGA
GGTGCTCTTCTTCCCATCACTTCTTGGGAGTCAGCTGGGTGCGGGACAACATTCACCGGT
TCGGTGGTGATCCGTCGCGCGTGACACTGTTCGGCGAGAGTGCCGGTGCCGTCTCGGTGT
CGCTGCATCTGCTGTCCGCCCTATC
>Ben_A4_3
GGTCACGGTGAGTCCGTACGAATTATAGATGCCGAGTTGGGCACGCTCGAGCATGTCCCA
CAGTGGAGCAACGCCGCGGCGACGCGGTCTGACGAGGCGCGAGTCAAACTCGGGTAAGTA
CGCGATTGGAAGTGGGGGGACGTTTACCCTACCGTGTACTACTACAACGCACTTTACCCC
CACGCACACGCACCGGCAGACGCGAACGACAACGATCCGCTGGTGGTCAACACGGATAAG
GGGCGCATCCGCGGCATTACGGTCGATGCGCCCAGCGGCAAGAAGGTGGACGTGTGGCTC
GGCATTCCCTACGCCCAGCCGCCGGTCGGGCCGCTACGTTCCGTCATCCGCGGCCGCCGA
AAAGTGGACCGGCGTGCTGAACACGACCACACCGCCCAACAGCTGCGTGCAGATCGTGGA
CACCGTGTTCGGCGACTTCCCGGGCGCGACCATGTGGAACCCGAACACGCCCCTGTCCGA
GGACTGTCTGTACATTAACGTGGTGGCACCGCGGCCCCGGCCCAAGAATGCGGCCGTCAT
GCTGTGGATCTTCGGCGGCAGCTTCTACTCCGGCACCGCCACCCTGGACGTGTACGACCA
CCGGGCGCTTGCGTCGGAGGAGAACGTGATCGTGGTGTCGCTGCAGTACCGCGTGGCCAG
TCTGGGCTTCCTGTTTCTCGGCACCCCCGAAGCGCCGGGCAATGCGGGACTGTTCGATCA
GAACCTTGCGCTACGGTAGGTGTCTTTGCGTGTGTGTCTGTAGTTATAGTATTCTAACGA
GGTGCTCTTCTTCCCATCACTTCTTGGGAGTCAGCTGGGTGCGGGACAACATTCACCGGT
TCGGTGGTGATCCGTCGCGCGTGACACTGTTCGGCGAGAGTGCCGGTGCCGTCTCGGTGT
CGCTGCATCTGCTGTCCGCCCTATC
>Ben_A4_5
GGTCACGGTGAGTCCGTACGAATTATAGATGCCGAGTTGGGCACGCTCGAGCATGTCCCA
CAGTGGAGCAACGCCGCGGCGACGCGGTCTGACGAGGCGCGAGTCAAACTCGGGTAAGTA
CGCGATTGGAAGTGGGGGGACGTTTACCCTACCGTGTACTACTACAACGCACTTTACCCC
CACGCACACGCACCGGCAGACGCGAACGACAACGATCCGCTGGTGGTCAACACGGATAAG
GGGCGCATCCGCGGCATTACGGTCGATGCGCCCAGCGGCAAGAAGGTGGACGTGTGGCTC
GGCATTCCCTACGCCCAGCCGCCGGTCGGGCCGCTACGTTCCGTCATCCGCGGCCGCCGA
AAAGTGGACCGGCGTGCTGAACACGACCACACCGCCCAACAGCTGCGTGCAGATCGTGGA
CACCGTGTTCGGCGACTTCCCGGGCGCGACCATGTGGAACCCGAACACGCCCCTGTCCGA
GGACTGTCTGTACATTAACGTGGTGGCACCGCGGCCCCGGCCCAAGAATGCGGCCGTCAT
GCTGTGGATCTTCGGCGGCAGCTTCTACTCCGGCACCGCCACCCTGGACGTGTACGACCA
CCGGGCGCTTGCGTCGGAGGAGAACGTGATCGTGGTGTCGCTGCAGTACCGCGTGGCCAG
TCTGGGCTTCCTGTTTCTCGGCACCCCCGAAGCGCCGGGCAATGCGGGACTGTTCGATCA
GAACCTTGCGCTACGGTAGGTGTCTTTGCGTGTGTGTCTGTAGTTATAGTATTCTAACGA
GGTGCTCTTCTTCCCATCACTTCTTGGGAGTCAGCTGGGTGCGGGACAACATTCACCGGT
TCGGTGGTGATCCGTCGCGCGTGACACTGTTCGGCGAGAGTGCCGGTGCCGTCTCGGTGT
CGCTGCATCTGCTGTCCGCCCTATC
>Ben_A7_1
GGTCACGGTGAGTCCGTACGAATTATAGATGCCGAGTTGGGCACGCTCGAGCATGTCCCA
CAGTGGAGCAACGCCGCGGCGACGCGGTCTGACGAGGCGCGAGTCAAACTCGGGTAAGTA
CGCGATTGGAAGTGGGGGGACGTTTACCCTACCGTGTACTACTACAACGCACTTTACCCC
CACGCACACGCACCGGCAGACGCGAACGACAACGATCCGCTGGTGGTCAACACGGATAAG
GGGCGCATCCGCGGCATTACGGTCGATGCGCCCAGCGGCAAGAAGGTGGACGTGTGGCTC
GGCATTCCCTACGCCCAGCCGCCGGTCGGGCCGCTACGTTCCGTCATCCGCGGCCGCCGA
AAAGTGGACCGGCGTGCTGAACACGACCACACCGCCCAACAGCTGCGTGCAGATCGTGGA
CACCGTGTTCGGCGACTTCCCGGGCGCGACCATGTGGAACCCGAACACGCCCCTGTCCGA
GGACTGTCTGTACATTAACGTGGTGGCACCGCGGCCCCGGCCCAAGAATGCGGCCGTCAT
GCTGTGGATCTTCGGCGGCAGCTTCTACTCCGGCACCGCCACCCTGGACGTGTACGACCA
CCGGGCGCTTGCGTCGGAGGAGAACGTGATCGTGGTGTCGCTGCAGTACCGCGTGGCCAG
TCTGGGCTTCCTGTTTCTCGGCACCCCCGAAGCGCCGGGCAATGCGGGACTGTTCGATCA
GAACCTTGCGCTACGGTAGGTGTCTTTGCGTGTGTGTCTGTAGTTATAGTATTCTAACGA
GGTGCTCTTCTTCCCATCACTTCTTGGGAGTCAGCTGGGTGCGGGACAACATTCACCGGT
TCGGTGGTGATCCGTCGCGCGTGACACTGTTCGGCGAGAGTGCCGGTGCCGTCTCGGTGT
CGCTGCATCTGCTGTCCGCCCTATC
>Ben_A7_2
GGTCACGGTGAGTCCGTACGAATTATAGATGCCGAGTTGGGCACGCTCGAGCATGTCCCA
CAGTGGAGCAACGCCGCGGCGACGCGGTCTGACGAGGCGCGAGTCAAACTCGGGTAAGTA
CGCGATTGGAAGTGGGGGGACGTTTACCCTACCGTGTACTACTACAACGCACTTTACCCC
CACGCACACGCACCGGCAGACGCGAACGACAACGATCCGCTGGTGGTCAACACGGATAAG
GGGCGCATCCGCGGCATTACGGTCGATGCGCCCAGCGGCAAGAAGGTGGACGTGTGGCTC
GGCATTCCCTACGCCCAGCCGCCGGTCGGGCCGCTACGTTCCGTCATCCGCGGCCGCCGA
AAAGTGGACCGGCGTGCTGAACACGACCACACCGCCCAACAGCTGCGTGCAGATCGTGGA
CACCGTGTTCGGCGACTTCCCGGGCGCGACCATGTGGAACCCGAACACGCCCCTGTCCGA
GGACTGTCTGTACATTAACGTGGTGGCACCGCGGCCCCGGCCCAAGAATGCGGCCGTCAT
GCTGTGGATCTTCGGCGGCAGCTTCTACTCCGGCACCGCCACCCTGGACGTGTACGACCA
CCGGGCGCTTGCGTCGGAGGAGAACGTGATCGTGGTGTCGCTGCAGTACCGCGTGGCCAG
TCTGGGCTTCCTGTTTCTCGGCACCCCCGAAGCGCCGGGCAATGCGGGACTGTTCGATCA
GAACCTTGCGCTACGGTAGGTGTCTTTGCATGTGTGAATGAGGGTATAGTATTCTAACGA
GGTGCTCTTCTTCCCATCACTTCTTGGGAGTCAGCTGGGTGCGGGACAACATTCACCGGT
TCGGTGGTGATCCGTCGCGCGTGACACTGTTCGGCGAGAGTGCCGGTGCCGTCTCGGTGT
CGCTGCATCTGCTGTCCGCCCTATC
>Ben_A7_3
GGTCACGGTGAGTCCGTACGAATTATAGATGCCGAGTTGGGCACGCTCGAGCATGTCCCA
CAGTGGAGCAACGCCGCGGCGACGCGGTCTGACGAGGCGCGAGTCAAACTCGGGTAAGTA
CGCGATTGGAAGTGGGGGGACGTTTACCCTACCGTGTACTACTACAACGCACTTTACCCC
CACGCACACGCACCGGCAGACGCGAACGACAATGATCCGCTGGTGGTCAACACGGATAAG
GGGCGCATCCGCGGCATTACGGTCGATGCGCCCAGCGGCAAGAAGGTGGACGTGTGGCTC
GGCATTCCCTACGCCCAGCCGCCGGTCGGGCCGCTACGTTCCGTCATCCGCGGCCGCCGA
AAAGTGGACCGGCGTGCTGAACACGACCACACCGCCCAACAGCTGCGTGCAGATCGTGGA
CACCGTGTTCGGCGACTTCCCGGGCGCGACCATGTGGAACCCGAACACGCCCCTCTCCGA
GGACTGTCTGTACATTAACGTGGTGGCACCGCGGCCCCGGCCCAAGAATGCGGCCGTCAT
GCTGTGGATCTTCGGCGGCGGGTTCTACTCCGGCACCGCCACCCTGGACGTGTACGACCA
CCGGGCGCTTGCGTCGGAGGAGAACGTGATCGTGGTGTCGCTGCAGTACCGCGTGGCCAG
TCTGGGCTTCCTGTTTCTCGGCACCCCGGAAGCGCCGGGCAATGCGGGACTGTTCGATCA
GAACCTTGCGCTACGGTAGGTGTCTTTGCATGTGTGAATGAGGGTATAGTATTCTAACGA
GGTGCTCTTCTTCCCATCACTTCTTGGGAGTCAGCTGGGTGCGGGACAACATTCACCGGT
TCGGTGGTGATCCGTCGCGTGTGACACTGTTCGGCGAGAGTGCCGGCGCCGTCTCGGTGT
CGCTGCATCTGCTGTCCGCCCTATC
>Ben_A7_5
GGTCACGGTGAGTCCGTACGAATTATAGATGCCGAGTTGGGCACGCTCGAGCATGTCCCA
CAGTGGAGCAACGCCGCGGCGACGCGGTCTGACGAGGCGCGAGTCAAACTCGGGTAAGTA
CGCGATTGGAAGTGGGGGGACGTTTACCCTACCGTGTACTACTACAACGCACTTTACCCC
CACGCACACGCACCGGCAGACGCGAACGACAACGATCCGCTGGTGGTCAACACGGATAAG
GGGCGCATCCGCGGCATTACGGTCGATGCGCCCAGCGGCAAGAAGGTGGACGTGTGGCTC
GGCATTCCCTACGCCCAGCCGCCGGTCGGGCCGCTACGTTCCGTCATCCGCGGCCGCCGA
AAAGTGGACCGGCGTGCTGAACACGACCACACCGCCCAACAGCTGCGTGCAGATCGTGGA
CACCGTGTTCGGCGACTTCCCGGGCGCGACCATGTGGAACCCGAACACGCCCCTGTCCGA
GGACTGTCTGTACATTAACGTGGTGGCACCGCGGCCCCGGCCCAAGAATGCGGCCGTCAT
GCTGTGGATCTTCGGCGGCAGCTTCTACTCCGGCACCGCCACCCTGGACGTGTACGACCA
CCGGGCGCTTGCGTCGGAGGAGAACGTGATCGTGGTGTCGCTGCAGTACCGCGTGGCCAG
TCTGGGCTTCCTGTTTCTCGGCACCCCGGAAGCGCCGGGCAATGCGGGACTGTTCGATCA
GAACCTTGCGCTACGGTAGGTGTCTTTGCGTGTGTGTCTGTAGTTATAGTATTCTAACGA
GGTGCTCTTCTTCCCATCACTTCTTGGGAGTCAGCTGGGTGCGGGACAACATTCACCGGT
TCGGTGGTGATCCGTCGCGCGTGACACTGTTCGGCGAGAGTGCCGGTGCCGTCTCGGTGT
CGCTGCATCTGCTGTCCGCCCTATC
>Ben_A7_6
GGTCACGGTGAGTCCGTACGAATTATAGATGCCGAGTTGGGCACGCTCGAGCATGTCCCA
CAGTGGAGCAACGCCGCGGCGACGCGGTCTGACGAGGCGCGAGTCAAACTCGGGTAAGTA
CGCGATTGGAAGTGGGGGGACGTTTACCCTACCGTGTACTACTACAACGCACTTTACCCC
CACGCACACGCACCGGCAGACGCGAACGACAACGATCCGCTGGTGGTCAACACGGATAAG
GGGCGCATCCGCGGCATTACGGTCGATGCGCCCAGCGGCAAGAAGGTGGACGTGTGGCTC
GGCATTCCCTACGCCCAGCCGCCGGTCGGGCCGCTACGTTCCGTCATCCGCGGCCGCCGA
AAAGTGGACCGGCGTGCTGAACACGACCACACCGCCCAACAGCTGCGTGCAGATCGTGGA
CACCGTGTTCGGCGACTTCCCGGGCGCGACCATGTGGAACCCGAACACGCCCCTGTCCGA
GGACTGTCTGTACATTAACGTGGTGGCACCGCGGCCCCGGCCCAAGAATGCGGCCGTCAT
GCTGTGGATCTTCGGCGGCAGCTTCTACTCCGGCACCGCCACCCTGGACGTGTACGACCA
CCGGGCGCTTGCGTCGGAGGAGAACGTGATCGTGGTGTCGCTGCAGTACCGCGTGGCCAG
TCTGGGCTTCCTGTTTCTCGGCACCCCCGAAGCGCCGGGCAATGCGGGACTGTTCGATCA
GAACCTTGCGCTACGGTAGGTGTCTTTGCGTGTGTGTCTGTAGTTATAGTATTCTAACGA
GGTGCTCTTCTTCCCATCACTTCTTGGGAGTCAGCTGGGTGCGGGACAACATTCACCGGT
TCGGTGGTGATCCGTCGCGCGTGACACTGTTCGGCGAGAGTGCCGGTGCCGTCTCGGTGT
CGCTGCATCTGCTGTCCGCCCTATC
>Prop_A5_1
GGTCACGGTGAGTCCGTACGAATTATAGATGCCGAGTTGGGCACGCTCGAGCATGTCCCA
CAGTGGAGCAACGCCGCGGCGACGCGGTCTGACGAGGCGCGAGTCAAACTCGGGTAAGTA
CGCGATTGGAAGTGGGGGGACGTTTACCCTACCGTGTACTACTACAACGCACTTTACCCC
CACGCACACGCACCGGCAGACGCGAACGACAACGATCCGCTGGTGGTCAACACGGATAAG
GGGCGCATCCGCGGCATTACGGTCGATGCGCCCAGCGGCAAGAAGGTGGACGTGTGGCTC
GGCATTCCCTACGCCCAGCCGCCGGTCGGGCCGCTACGTTCCGTCATCCGCGGCCGCCGA
AAAGTGGACCGGCGTGCTGAACACGACCACACCGCCCAACAGCTGCGTGCAGATCGTGGA
CACCGTGTTCGGCGACTTCCCGGGCGCGACCATGTGGAACCCGAACACGCCCCTGTCCGA
GGACTGTCTGTACATTAACGTGGTGGCACCGCGGCCCCGGCCCAAGAATGCGGCCGTCAT
GCTGTGGATCTTCGGCGGCAGCTTCTACTCCGGCACCGCCACCCTGGACGTGTACGACCA
CCGGGCGCTTGCGTCGGAGGAGAACGTGATCGTGGTGTCGCTGCAGTACCGCGTGGCCAG
TCTGGGCTTCCTGTTTCTCGGCACCCCCGAAGCGCCGGGCAATGCGGGACTGTTCGATCA
GAACCTTGCGCTACGGTAGGTGTCTTTGCGTGTGTGTCTGTAGTTATAGTATTCTAACGA
GGTGCTCTTCTTCCCATCACTTCTTGGGAGTCAGCTGGGTGCGGGACAACATTCACCGGT
TCGGTGGCGATCCGTCGCGTGTGACACTGTTCGGCGAGAGTGCCGGCGCCGTCTCGGTGT
CGCTGCATCTGCTGTCCGCCCTATC
>Prop_A5_4
GGTCACGGTGAGTCCGTACGAATTATAGATGCCGAGTTGGGCACGCTCGAGCATGTCCCA
CAGTGGAGCAACGCCGCGGCGACGCGGTCTGACGAGGCGCGAGTCAAACTCGGGTAAGTA
CGCGATTGGAAGTGGGGGGACGTTTACCCTACCGTGTACTACTACAACGCACTTTACCCC
CACGCACACGCACCGGCAGACGCGAACGACAACGATCCGCTGGTGGTCAACACGGATAAG
GGGCGCATCCGCGGCATTACGGTCGATGCGCCCAGCGGCAAGAAGGTGGACGTGTGGCTC
GGCATTCCCTACGCCCAGCCGCCGGTCGGGCCGCTACGTTCCGTCATCCGCGGCCGCCGA
AAAGTGGACCGGCGTGCTGAACACGACCACACCGCCCAACAGCTGCGTGCAGATCGTGGA
CACCGTGTTCGGCGACTTCCCGGGCGCGACCATGTGGAACCCGAACACGCCCCTGTCCGA
GGACTGTCTGTACATTAACGTGGTGGCACCGCGGCCCCGGCCCAAGAATGCGGCCGTCAT
GCTGTGGATCTTCGGCGGCAGCTTCTACTCCGGCACCGCCACCCTGGACGTGTACGACCA
CCGGGCGCTTGCGTCGGAGGAGAACGTGATCGTGGTGTCGCTGCAGTACCGCGTGGCCAG
TCTGGGCTTCCTGTTTCTCGGCACCCCCGAAGCGCCGGGCAATGCGGGACTGTTCGATCA
GAACCTTGCGCTACGGTAGGTGTCTTTGCGTGTGTGTCTGTAGTTATAGTATTCTAACGA
GGTGCTCTTCTTCCCATCACTTCTTGGGAGTCAGCTGGGTGCGGGACAACATTCACCGGT
TCGGTGGTGATCCGTCGCGCGTGACACTGTTCGGCGAGAGTGCCGGTGCCGTCTCGGTGT
CGCTGCATCTGCTGTCCGCCCTATC
>Prop_A5_6
GGTCACGGTGAGTCCGTACGAATTATAGATGCCGAGTTGGGCACGCTCGAGCATGTCCCA
CAGTGGAGCAACGCCGCGGCGACGCGGTCTGACGAGGCGCGAGTCAAACTCGGGTAAGTA
CGCGATTGGAAGTGGGGGGACGTTTACCCTACCGTGTACTACTACAACGCACTTTACCCC
CACGCACACGCACCGGCAGACGCGAACGACAACGATCCGCTTGTGGTCAACACGGATAAG
GGGCGCATCCGCGGCATTACGGTCGATGCGCCCAGCGGCAAGAAGGTGGACGTGTGGCTC
GGCATTCCCTACGCCCAGCCGCCGGTCGGGCCGCTACGTTCCGTCATCCGCGGCCGCCGA
AAAGTGGACCGGCGTGCTGAACACGACCACACCGCCCAACAGCTGCGTGCAGATCGTGGA
CACCGTGTTCGGCGACTTCCCGGGCGCGACCATGTGGAACCCGAACACGCCCCTGTCCGA
GGACTGTCTGTACATTAACGTGGTGGCACCGCGACCCCGGCCCAAGAATGCGGCCGTCAT
GCTGTGGATCTTCGGCGGCGGCTTCTACTCCGGCACCGCCACCCTGGACGTGTACGACCA
CCGGGCGCTTGCGTCGGAGGAGAACGTGATCGTGGTGTCGCTGCAGTACCGCGTGGCCAG
TCTGGGCTTCCTGTTTCTCGGCACCCCGGAAGCGCCGGGCAATGCGGGACTGTTCGATCA
GAACCTTGCGCTACGGTAGGTGTCTTTGCATGGGTGAATGAGGGTATAGTATTCTAACGA
GGTGCTCTTCTTCCCATCACTTCTTGGGAGTCAGCTGGGTGCGGGACAACATTCACCGGT
TCGGTGGCGATCCGTCGCGTGTGACACTGTTCGGCGAGAGTGCCGGCGCCGTCTCGGTGT
CGCTGCATCTGCTGTCCGCCCTATC
>Prop_A8_2
GGTCACGGTGAGTCCGTACGAATTATAGATGCCGAGTTGGGCACGCTCGAGCATGTCCCA
CAGTGGAGCAACGCCGCGGCGACGCGGTCTGACGAGGCGCGAGTCAAACTCGGGTAAGTA
CGCGATTGGAAGTGGGGGGACGTTTACCCTACCGTGTACTACTACAACGCACTTTACCCC
CACGCACACGCACCGGCAGACGCGAACGACAACGATCCGCTGGTGGTCAACACGGATAAG
GGGCGCATCCGCGGCATTACGGTCGATGCGCCCAGCGGCAAGAAGGTGGACGTGTGGCTC
GGCATTCCCTACGCCCAGCCGCCGGTCGGGCCGCTACGTTCCGTCATCCGCGGCCGCCGA
AAAGTGGACCGGCGTGCTGAACACGACCACACCGCCCAACAGCTGCGTGCAGATCGTGGA
CACCGTGTTCGGCGACTTCCCGGGCGCGACCATGTGGAACCCGAACACGCCCCTGTCCGA
GGACTGTCTGTACATTAACGTGGTGGCACCGCGGCCCCGGCCCAAGAATGCGGCCGTCAT
GCTGTGGATCTTCGGCGGCAGCTTCTACTCCGGCACCGCCACCCTGGACGTGTACGACCA
CCGGGCGCTTGCGTCGGAGGAGAACGTGATCGTGGTGTCGCTGCAGTACCGCGTGGCCAG
TCTGGGCTTCCTGTTTCTCGGCACCCCCGAAGCGCCGGGCAATGCGGGACTGTTCGATCA
GAACCTTGCGCTACGGTAGGTGTCTTTGCGTGTGTGTCTGTAGTTATAGTATTCTAACGA
GGTGCTCTTCTTCCCATCACTTCTTGCGAGTCAGCTGGGTGCGGGACAACATTCACCGGT
TCGGTGGTGATCCGTCGCGCGTGACACTGTTCGGCGAGAGTGCCGGTGCCGTCTCGGTGT
CGCTGCATCTGCTGTCCGCCCTATC
>Prop_A8_3
GGTCACGGTGAGTCCGTACGAATTATAGATGCCGAGTTGGGCACGCTCGAGCATGTCCCA
CAGTGGAGCAACGCCGCGGCGACGCGGCCTGACGAGGCGCGAGTCAAACTCGGGTAAGTA
CGCGATTGGAAGTGGGGGGACGTTTACCCTACCGTGTACTACTACAACGCACTTTACACC
CACGCACACGCACCGGCAGACGCGAACGACAACGATCCGCTGGTGGTCAACACGGATAAG
GGGCGCATCCGCGGCATTACGGTCGATGCGCCCAGCGGCAAGAAGGTGGACGTGTGGCTC
GGCATTCCCTACGCCCAGCCTCCGGTCGGCCCGCTACATTCCGTCATCCGCGGCCGCCGA
AAAGTGGACCGGCGTGCTGAACACGACCACACCGCCCAACAGCTGCGTGCAGATCGTGGA
CACCGTGTTCGGCGACTTCCCGGGCGCGACCATGTGGAACCCGAACACGCCCCTGTCCGA
GGACTGTCTGTACATTAACGTGGTGGCACCGCGGCCCCGGCCCAAGAATGCGGCCGTCAT
GCTGTGGATCTTCGGCGGCGGCTTCTACTCCGGCACCGCCACCCTGGACGTGTACGACCA
CCGGGCGCTTGCGTCGGAGGAGAACGTGATCGTGGTGTCGCTGCAGTACCGCGTGGCCAG
TCTGGGCTTCCTGTTTCTCGGCACCCCGGAAGCGCCGGGCAATGCGGGACTGTTCGATCA
GAACCTTGCGCTACGGTAGGTGTCTCTGCATGGGTGAATGAGGGTATAGTATTCTAACGA
GGTGCTCTTCTTCCCATCACTTCTCGGGAGTCAGCTGGGTGCGGGACAACATTCACCGGT
TCGGTGGCGATCCGTCGCGTGTGACACTGTTCGGCGAGAGTGCCGGCGCCGTCTCGGTGT
CGCTGCATCTGCTGTCCGCCCTATC
>Prop_A8_4
GGTCACGGTGAGTCCGTACGAATTATAGATGCCGAGTTGGGCACGCTCGAGCATGTCCCA
CAGTGGAGCAACGCCGCGGCGACGCGGCCTGACGAGGCGCGAGTCAAACTCGGGTAAGTA
CGCGATTGGAAGTGGGGGGACGTTTACCCTACCGTGTACTACTACAACGCACTTTACACC
CACGCACACGCACCGGCAGACGCGAACGACAACGATCCGCTGGTGGTCAACACGGATAAG
GGGCGCATCCGCGGCATTACGGTCGATGCGCCCAGCGGCAAGAAGGTGGACGTGTGGCTC
GGCATTCCCTACGCCCAGCCTCCGGTCGGCCCGCTACATTCCGTCATCCGCGGCCGCCGA
AAAGTGGACCGGCGTGCTGAACACGACCACACCGCCCAACAGCTGCGTGCAGATCGTGGA
CACCGTGTTCGGCGACTTCCCGGGCGCGACCATGTGGAACCCGAACACGCCCCTGTCCGA
GGACTGTCTGTACATTAACGTGGTGGCACCGCGGCCCCGGCCCAAGAATGCGGCCGTCAT
GCTGTGGATCTTCGGCGGCAGCTTCTACTCCGGCACCGCCACCCTGGACGTGTACGACCA
CCGGGCGCTTGCGTCGGAGGAGAACGTGATCGTGGTGTCGCTGCAGTACCGCGTGGCCAG
TCTGGGCTTCCTGTTTCTCGGCACCCCCGAAGCGCCGGGCAATGCGGGACTGTTCGATCA
GAACCTTGCGCTACGGTAGGTGTCTCTGCATGGGTGAATGAGGGTATAGTATTCTAACGA
GGTGCTCTTCTTCCCATCACTTCTCGGGAGTCAGCTGGGTGCGGGACAACATTCACCGGT
TCGGTGGCGATCCGTCGCGTGTGACACTGTTCGGCGAGAGTGCCGGCGCCGTCTCGGTGT
CGCTGCATCTGCTGTCCGCCCTATC
>Prop_A9_1
GGTCACGGTGAGTCCGTACGAATTATAGATGCCGAGTTGGGCACGCTCGAGCATGTCCCA
CAGTGGAGCAACGCCGCGGCGACGCGGTCTGACGAGGCGCGAGTCAAACTCGGGTAAGTA
CGCGATTGGAAGTGGGGGGACGTTTACCCTACCGTGTACTACTACAACGCACTTTACCCC
CACGCACACGCACCGGCAGACGCGAACGACAACGATCCGCTGGTGGTCAACACGGATAAG
GGGCGCATCCGCGGCATTACGGTCGATGCGCCCAGCGGCAAGAAGGTGGACGTGTGGCTC
GGCATTCCCTACGCCCAGCCGCCGGTCGGGCCGCTACGTTCCGTCATCCGCGGCCGCCGA
AAAGTGGACCGGCGTGCTGAACACGACCACACCGCCCAACAGCTGCGTGCAGATCGTGGA
CACCGTGTTCGGCGACTTCCCGGGCGCGACCATGTGGAACCCGAACACGCCCCTGTCCGA
GGACTGTCTGTACATTAACGTGGTGGCACCGCGGCCCCGGCCCAAGAATGCGGCCGTCAT
GCTGTGGATCTTCGGCGGCAGCTTCTACTCCGGCACCGCCACCCTGGACGTGTACGACCA
CCGGGCGCTTGCGTCGGAGGAGAACGTGATCGTGGTGTCGCTGCAGTACCGCGTGGCCAG
TCTGGGCTTCCTGTTTCTCGGCACCCCCGAAGCGCCGGGCAATGCGGGACTGTTCGATCA
GAACCTTGCGCTACGGTAGGTGTCTTTGCGTGTGTGTCTGTAGTTATAGTATTCTAACGA
GGTGCTCTTCTTCCCATCACTTCTTGGGAGTCAGCTGGGTGCGGGACAACATTCACCGGT
TCGGTGGTGATCCGTCGCGCGTGACACTGTTCGGCGAGAGTGCCGGTGCCGTCTCGGTGT
CGCTGCATCTGCTGTCCGCCCTATC
>Prop_A9_2
GGTCACGGTGAGTCCGTACGAATTATAGATGCCGAGTTGGGCACGCTCGAGCATGTCCCA
CAGTGGAGCAACGCCGCGGCGACGCGGTCTGACGAGGCGCGAGTCAAACTCGGGTAAGTA
CGCGATTGGAAGTGGGGGGACGTTTACCCTACCGTGTACTACTACAACGCACTTTACCCC
CACGCACACGCACCGGCAGACGCGAACGACAACGATCCGCTGGTGGTCAACACGGATAAG
GGGCGCATCCGCGGCATTACGGTCGATGCGCCCAGCGGCAAGAAGGTGGACGTGTGGCTC
GGCATTCCCTACGCCCAGCCGCCGGTCGGGCCGCTACGTTCCGTCATCCGCGGCCGCCGA
AAAGTGGACCGGCGTGCTGAACACGACCACACCGCCCAACAGCTGCGTGCAGATCGTGGA
CACCGTGTTCGGCGACTTCCCGGGCGCGACCATGTGGAACCCGAACACGCCCCTGTCCGA
GGACTGTCTGTACATTAACGTGGTGGCACCGCGGCCCCGGCCCAAGAATGCGGCCGTCAT
GCTGTGGATCTTCGGCGGCAGCTTCTACTCCGGCACCGCCACCCTGGACGTGTACGACCA
CCGGGCGCTTGCGTCGGAGGAGAACGTGATCGTGGTGTCGCTGCAGTACCGCGTGGCCAG
TCTGGGCTTCCTGTTTCTCGGCACCCCCGAAGCGCCGGGCAATGCGGGACTGTTCGATCA
GAACCTTGCGCTACGGTAGGTGTCTTTGCGTGTGTGTCTGTAGTTATAGTATTCTAACGA
GGTGCTCTTCTTCCCATCACTTCTTGGGAGTCAGCTGGGTGCGGGACAACATTCACCGGT
TCGGTGGTGATCCGTCGCGCGTGACACTGTTCGGCGAGAGTGCCGGTGCCGTCTCGGTGT
CGCTGCATCTGCTGTCCGCCCTATC
>Prop_A9_3
GGTCACGGTGAGTCCGTACGAATTATAGATGCCGAGTTGGGCACGCTCGAGCATGTCCCA
CAGTGGAGCAACGCCGCGGCGACGCGGTCTGACGAGGCGCGAGTCAAACTCGGGTAAGTA
CGCGATTGGAAGTGGGGGGACGTTTACCCTACCGTGTACTACTACAACGCACTTTACCCC
CACGCACACGCACCGGCAGACGCGAACGACAACGATCCGCTGGTGGTCAACACGGATAAG
GGGCGCATCCGCGGCATTACGGTCGATGCGCCCAGCGGCAAGAAGGTGGACGTGTGGCTC
GGCATTCCCTACGCCCAGCCGCCGGTCGGGCCGCTACGTTCCGTCATCCGCGGCCGCCGA
AAAGTGGACCGGCGTGCTGAACACGACCACACCGCCCAACAGCTGCGTGCAGATCGTGGA
CACCGTGTTCGGCGACTTCCCGGGCGCGACCATGTGGAACCCGAACACGCCCCTCTCCGA
GGACTGTCTGTACATTAACGTGGTGGCACCGCGGCCCCGGCCCAAGAATGCGGCCGTCAT
GCTGTGGATCTTCGGCGGCGGCTTCTACTCCGGCACCGCCACCCTGGACGTGTACGACCA
CCGGGCGCTTGCGTCGGAGGAGAACGTGATCGTGGTGTCGCTGCAGTACCGCGTGGCCAG
TCTGGGCTTCCTGTTTCTCGGCACCCCGGAAGCGCCGGGCAATGCGGGACTGTTCGATCA
GAACCTTGCGCTACGGTAGGTGTCTTTGCGTGTGTGTCTGTAGTTATAGTATTCTAACGA
GGTGCTCTTCTTCCCATCACTTCTTGGGAGTCAGCTGGGTGCGGGACAACATTCACCGGT
TCGGTGGTGATCCGTCGCGCGTGACACTGTTCGGCGAGAGTGCCGGTGCCGTCTCGGTGT
CGCTGCATCTGCTGTCCGCCCTATC
>Prop_A9_4
GGTCACGGTGAGTCCGTACGAATTATAGATGCCGAGTTGGGCACGCTCGAGCATGTCCCA
CAGTGGAGCAACGCCGCGGCGACGCGGTCTTACGAGGCGCGAGTCCAACTCGGGTAAGTA
CGCGATTGGAAGTGGAGGGACGTTTACCCTACCGTGTACTACTACAACGCACTTTACCCC
CACGCACACGCACCGGCAGACGCGAACGACAACGATCCGCTGGTGGTCAACACGGATAAG
GGGCGCATCCGCGGCATTACGGTCGATGCGCCCAGCGGCAAGAAGGTGGACGTGTGGCTC
GGCATTCCCTACGCCCAGCCTCCGGTCGGCCCGCTACATTCCGTCATCCGCGGCCGCCGA
AAAGTGGACCGGCGTGCTGAACACGACCACACCGCCCAACAGCTGCGTGCAGATCGTGGA
CACCGTGTTCGGCGACTTCCCGGGCGCGACCATGTGGAACCCGAACACGCCCCTCTCCGA
GGACTGTCTGTACATTAACGTGGTGGCACCGCGGCCCCGGCCCAAGAATGCGGCCGTCAT
GCTGTGGATCTTCGGCGGCAGCTTCTACTCCGGCACCGCCACCCTGGACGTGTACGACCA
CCGGGCGCTTGCGTCGGAGGAGAACGTGATCGTGGTGTCGCTGCAGTACCGCGTGGCCAG
TCTGGGCTTCCTGTTTCTCGGCACCCCCGAAGCGCCGGGCAATGCGGGACTGTTCGATCA
GAACCTTGCGCTACGGTAGGTGTCTTTGCGTGTGTGTCTGTAGTTATAGTATTCTAACGA
GGTGCTCTTCTTCCCATCACTTCTTGGGAGTCAGCTGGGTGCGGGACAACATTCACCGGT
TCGGTGGTGATCCGTCGCGCGTGACACTGTTCGGCGAGAGTGCCGGTGCCGTCTCGGTGT
CGCTGCATCTGCTGTCCGCCCTATC
>Prop_A10_1
GGTCACGGTGAGTCCGTACGAATTATAGATGCCGAGTTGGGCACGCTCGAGCATGTCCCA
CAGTGGAGCAACGCCGCGGCGACGCGGTCTGACGAGGCGCGAGTCAAACTCGGGTAAGTA
CGCGATTGGAAGTGGGGGGACGTTTACCCTACCGTGTACTACTACAACGCACTTTACCCC
CACGCACACGCACCGGCAGACGCGAACGACAACGATCCGCTGGTGGTCAACACGGATAAG
GGGCGCATCCGCGGCATTACGGTCGATGCGCCCAGCGGCAAGAAGGTGGACGTGTGGCTC
GGCATTCCCTACGCCCAGCCGCCGGTCGGGCCGCTACGTTCCGTCATCTGCGGCCGCCGA
AAAGTGGACCGGCGTGCTGAACACGACCACACCGCCCAACAGCTGCGTGCAGATCGTGGA
CACCGTGTTCGGCGACTTCCCGGGCGCGACCATGTGGAACCCGAACACGCCCCTGTCCGA
GGACTGTCTGTACATTAACGTGGTGGCACCGCGGCCCCGGCCCAAGAATGCGGCCGTCAT
GCTGTGGATCTTCGGCGGCAGCTTCTACTCCGGCACCGCCACCCTGGACGTGTACGACCA
CCGGGCGCTTGCGTCGGAGGAGAACGTGATCGTGGTGTCGCTGCAGTACCGCGTGGCCAG
TCTGGGCTTCCTGTTTCTCGGCACCCCCGAAGCGCCGGGCAATGCGGGACTGTTCGATCA
GAACCTTGCGCTACGGTAGGTGTCTTTGCGTGTGTGTCTGTAGTTATAGTATTCTAACGA
GGTGCTCTTCTTCCCATCACTTCTTGGGAGTCAGCTGGGTGCGGGACAACATTCACCGGT
TCGGTGGTGATCCGTCGCGCGTGACACTGTTCGGCGAGAGTGCCGGTGCCGTCTCGGTGT
CGCTGCATCTGCTGTCCGCCCTATC
>Prop_A10_3
GGTCACGGTGAGTCCGTACGAATTATAGATGCCGAGTTGGGCACGCTCGAGCATGTCCCA
CAGTGGAGCAACGCCGCGGCGACGCGGCCTGACGAGGCGCGAGTCAAACTCGGGTAAGTA
CGCGATTGGAAGTGGGGGGACGTTTACCCTACCGTGCACTACTACAACGCACTTTACCCC
CACGCACACGCACCGGCAGACGCGAACGACAACGATCCGCTGGTGGTCAACACGGATAAG
GGGCGCATCCGCGGCATTACGGTCGATGCGCCCAGCGGCAAGAAGGTGGACGTGTGGCTC
GGCATTCCCTACGCCCAGCCGCCGGTCGGGCCGCTACGTTCCGTCATCCGCGGCCGCCGA
AAAGTGGACCGGCGTGCTGAACACGACCACACCGCCCAACAGCTGCGTGCAGATCGTGGA
CACCGTGTTCGGCGACTTCCCGGGCGCGACCATGTGGAACCCGAACACGCCCCTCTCCGA
GGACTGTCTGTACATTAACGTGGTGGCACCGCGGCCCCGGCCCAAGAATGCCGCCGTCAT
GCTGTGGATCTTCGGCGGCGGCTTCTACTCCGGCACCGCCACCCTGGACGTGTACGACCA
CCGGGCGCTTGCGTCGGAGGAGAACGTGATCGTGGTGTCGCTGCAGTACCGCGTGGCCAG
TCTGGGCTTCCTGTTTCTCGGCACCCCGGAAGCGCCGGGCAATGCGGGACTGTTCGATCA
GAACCTTGCGCTACGGTAGGTGTCTTTGCATGTGTGAATGAGGGTATAGTATTCTAATGA
GGTGCTCTTCTTCCCATCACTTCTTGGGAGTCAGCTGGGTGCGGGACAACATTCACCGGT
TCGGTGGCGATCCGTCGCGTGTGACACTGTTCGGCGAGAGTGCCGGCGCCGTCTCGGTGT
CGCTGCATCTGCTGTCCGCCCTATC
>Prop_A10_5
GGTCACGGTGAGTCCGTACGAATTATAGATGCCGAGTTGGGCACGCTCGAGCATGTCCCA
CAGTGGAGCAACGCCGCGGCGACGCGGTCTGACGAGGCGCGAGTCAAACTCGGGTAAGTA
CGCGATTGGAAGTGGGGGGACGTTTACCCTACCGTGTACTACTACAACGCACTTTACCCC
CACGCACACGCACCGGCAGACGCGAACGACAACGATCCGCTGGTGGTCAACACGGATAAG
GGGCGCATCCGCGGCATTACGGTCGATGCGCCCAGCGGCAAGAAGGTGGACGTGTGGCTC
GGCATTCCCTACGCCCAGCCGCCGGTCGGGCCGCTACGTTCCGTCATCCGCGGCCGCCGA
AAAGTGGACCGGCGTGCTGAACACGACCACACCGCCCAACAGCTGCGTGCAGATCGTGGA
CACCGTGTTCGGCGACTTCCCGGGCGCGACCATGTGGAACCCGAACACGCCCCTGTCCGA
GGACTGTCTGTACATTAACGTGGTGGCACCGCGGCCCCGGCCCAAGAATGCGGCCGTCAT
GCTGTGGATCTTCGGCGGCAGCTTCTACTCCGGCACCGCCACCCTGGACGTGTACGACCA
CCGGGCGCTTGCGTCGGAGGAGAACGTGATCGTGGTGTCGCTGCAGTACCGCGTGGCCAG
TCTGGGCTTCCTGTTTCTCGGCACCCCCGAAGCGCCGGGCAATGCGGGACTGTTCGATCA
GAACCTTGCGCTACGGTAGGTGTCTTTGCGTGTGTGTCTGTAGTTATAGTATTCTAACGA
GGTGCTCTTCTTCCCATCACTTCTTGGGAGTCAGCTGGGTGCGGGACAACATTCACCGGT
TCGGTGGTGATCCGTCGCGCGTGACACTGTTCGGCGAGAGTGCCGGTGCCGTCTCGGTGT
CGCTGCATCTGCTGTCCGCCCTATC
>Prop_A10_2
GGTCACGGTGAGTCCGTACGAATTATAGATGCCGAGTTGGGCACGCTCGAGCATGTCCCA
CAGTGGAGCAACGCCGCGGCGACGCGGTCTGACGAGGCGCGAGTCAAACTCGGGTAAGTA
CGCGATTGGAAGTGGGGGGACGTTTACCCTACCGTGTACTACTACAACGCACTTTACCCC
CACGCACACGCACCGGCAGACGCGAACGACAACGATCCGCTGGTGGTCAACACGGATAAG
GGGCGCATCCGCGGCATTACGGTCGATGCGCCCAGCGGCAAGAAGGTGGACGTGTGGCTC
GGCATTCCCTACGCCCAGCCGCCGGTCGGGCCGCTACGTTCCGTCATCCGCGGCCGCCGA
AAAGTGGACCGGCGTGCTGAACACGACCACACCGCCCAACAGCTGCGTGCAGATCGTGGA
CACCGTGTTCGGCGACTTCCCGGGCGCGACCATGTGGAACCCGAACACGCCCCTGTCCGA
GGACTGTCTGTACATTAACGTGGTGGCACCGCGGCCCCGGCCCAAGAATGCGGCCGTCAT
GCTGTGGATCTTCGGCGGCAGCTTCTACTCCGGCACCGCCACCCTGGACGTGTACGACCA
CCGGGCGCTTGCGTCGGAGGAGAACGTGATCGTGGTGTCGCTGCAGTACCGCGTGGCCAG
TCTGGGCTTCCTGTTTCTCGGCACCCCCGAAGCGCCGGGCAATGCGGGACTGTTCGATCA
GAACCTTGCGCTACGGTAGGTGTCTTTGCGTGTGTGTCTGTAGTTATAGTATTCTAACGA
GGTGCTCTTCTTCCCATCACTTCTTGGGAGTCAGCTGGGTGCGGGACAACATTCACCGGT
TCGGTGGTGATCCGTCGCGCGTGACACTGTTCGGCGAGAGTGCCGGTGCCGTCTCGGTGT
CGCTGCATCTGCTGTCCGCCCTATC
>Prop_A10_4
GGTCACGGTGAGTCCGTACGAATTATAGATGCCGAGTTGGGCACGCTCGAGCATGTCCCA
CAGTGGAGCAACGCCGCGGCGACGCGGTCTGACGAGGCGCGAGTCCAACTCGGGTAAGTA
CGCGATTGGAAGTGGGGGAACGTTTACCCTACCGTGTACTACTACAACGCACTTTACCCC
CACGCACACGCACCGGCAGACGCGAACGACAACGATCCGCTGGTGGTCAACACGGATAAG
GGGCGCATCCGCGGCATTACGGTCGATGCGCCCAGCGGCAAGAAGGTGGACGTGTGGCTC
GGCATTCCCTACGCCCAGCCGCCGGTCGGGCCGCTACGTTCCGTCATCCGCGGCCGCCGA
AAAGTGGACCGGCGTGCTGAACACGACCACACCGCCCAACAGCTGCGTGCAGATCGTGGA
CACCGTGTTCGGCGACTTCCCGGGCGCGACCATGTGGAACCCGAACACGCCCCTCTCCGA
GGACTGTCTGTACATTAACGTGGTGGCACCGCGGCCCCGGCCCAAGAATGCGGCCGTCAT
GCTGTGGATCTTCGGCGGCAGCTTCTACTCCGGCACCGCCACCCTGGACGTGTACGACCA
CCGGGCGCTTGCGTCGGAGGAGAACGTGATCGTGGTGTCGCTGCAGTACCGCGTGGCCAG
TCTGGGCTTCCTGTTTCTCGGCACCCCCGAAGCGCCGGGCAATGCGGGACTGTTCGATCA
GAACCTTGCGCTACGGTAGGTGTCTTTGCGTGTGTGTCTGTAGTTATAGTATTCTAACGA
GGTGCTCTTCTTCCCATCACTTCTTGGGAGTCAGCTGGGTGCGGGACAACATTCACCGGT
TCGGTGGTGATCCGTCGCGCGTGACACTGTTCGGCGAGAGTGCCGGTGCCGTCTCGGTGT
CGCTGCATCTGCTGTCCGCCCTATC
